# Supplementary material for: Identifying the potential causal role of insomnia symptoms on 11,409 health-related outcomes: a phenome-wide Mendelian randomisation analysis in UK Biobank
Source: BMC Med. 2023 Apr 3;21:128. doi: 10.1186/s12916-023-02832-8 (PMC10071698; doi:10.1186/s12916-023-02832-8)
Supplement: Supplementary file 2 — Additional file 2: Table S1. GWAS significant SNPs in 23&Me used to construct GRS for PheWAS and used to conduct two-sample MR follow-up. *rs28780988 used as a proxy for rs28458909 which was identified as an independent GWAs significant SNP in the clumping of the 23andMe GWAS results but was not available in UK biobank. Table S2. SNPs which were GWAS significant in both UK Biobank/23andMe meta-analysis and 23&Me, used to construct GRS for sensitivity PheWAS analyses. Table S3. Results from the MR-PheWAS and sensitivity analysis 1 and 2 for each outcome (Ordered by the p-value from the main MR-PheWAS). For linear regressions the beta is the mean difference per one standard deviation increase in GRS and for all others the beta is the odds ratio per one standard deviation increase in GRS. Table S4. Quantified details of the total number in each category, number and percentage of outcomes reaching criteria for potential causal effect in each category. Table S5. Quantified details of the total number in each subcategory, number and percentage of outcomes reaching criteria for potential causal effect in each subcategory. Table S6. Follow-up information for associations with Insomnia that passed the Bonferroni-corrected significance threshold in the main MR-PheWAS. Table S7. List of GWAS from TwoSampleMR package v0.5.6 included in follow-up. The potential causal effects from the MR-PheWAS these relate to are in the Outcome column separated by semicolons. Table S8. List of GWAS from TwoSampleMR package v0.5.6 returned in search but not included in follow-up. The Reason column gives the reason for exclusion. Table S9. Results from two-sample MR follow-up for binary outcomes. Table S10. Results from two-sample MR follow-up for continuous outcomes. Table S11. Articles identified in systematic search and included after screening, with a summary of findings. Table S12. Articles identified in systematic search and excluded at full text screening. [file 12916_2023_2832_MOESM2_ESM.xlsx]

## Sheet: Supplementary Table S1
Supplementary Table S1. GWAS significant SNPs in 23&Me used to construct GRS for PheWAS and used to conduct two-sample MR follow-up. *rs28780988 used as a proxy for rs28458909 which was identified as an independent GWAs significant SNP in the clumping of the 23andMe GWAS results but was not available in UK biobank.
rsID	Effect Allele	Other Allele	OR	EAF
rs647905	T	C	1.0178	0.52951
rs9506550	G	A	1.01785	0.5052
rs7435827	A	G	1.018	0.36569
rs35528676	T	G	1.01808	0.43438
rs4799354	A	C	1.01853	0.5851
rs35110063	A	G	1.01862	0.41873
rs60390156	C	G	1.01867	0.62204
rs10140775	A	G	1.01875	0.34622
rs10814915	C	T	1.01886	0.56694
rs11605348	G	A	1.01889	0.64786
rs656537	C	T	1.01893	0.57667
rs8056535	G	A	1.01895	0.55166
rs7985691	C	G	1.01899	0.35327
rs2344122	G	T	1.01913	0.5197
rs7772976	G	T	1.01915	0.55765
rs2447092	C	T	1.01923	0.36635
rs4767552	C	T	1.01923	0.56972
rs4497414	C	T	1.01924	0.43033
rs1440480	G	A	1.01924	0.62045
rs28600695	A	T	1.01935	0.68501
rs9858313	G	A	1.01941	0.6435
rs6747972	A	G	1.01945	0.43337
rs6690101	C	T	1.01953	0.53175
rs1167132	T	C	1.01958	0.39294
rs9375945	T	A	1.0196	0.42601
rs4744246	A	G	1.01962	0.64867
rs2282749	C	T	1.0197	0.43898
rs4906340	G	A	1.01975	0.69075
rs7667741	C	T	1.01986	0.3191
rs11599236	T	C	1.01988	0.57
rs1038093	T	C	1.01993	0.60464
rs8081659	T	C	1.01998	0.49531
rs7790698	T	C	1.02001	0.67248
rs62477310	T	C	1.02008	0.52299
rs1147852	A	G	1.0201	0.31442
rs6589988	G	A	1.02021	0.33771
rs9540731	C	T	1.02021	0.50195
rs1441540	T	C	1.02023	0.70915
rs6668919	C	T	1.02024	0.73797
rs7684006	A	G	1.02024	0.41135
rs12246855	A	G	1.02029	0.28408
rs942650	T	C	1.02043	0.6776
rs11012726	C	T	1.02058	0.32462
rs56796226	G	A	1.02064	0.42477
rs2271731	C	T	1.02079	0.28008
rs2175702	C	T	1.0209	0.26869
rs2431108	C	T	1.02095	0.33362
rs9889282	C	A	1.02098	0.38572
rs4413606	G	A	1.021	0.64585
rs2089358	C	T	1.02108	0.30694
rs8076183	C	T	1.02111	0.54332
rs9672549	C	T	1.02165	0.60471
rs11662842	G	C	1.02185	0.35521
rs2256459	G	A	1.02188	0.21168
rs715338	A	G	1.02188	0.58406
rs11073136	C	T	1.02189	0.67756
rs2398144	A	C	1.02189	0.40509
rs1064213	G	A	1.02206	0.50783
rs10035289	A	G	1.02207	0.46288
rs7982447	C	T	1.0221	0.20399
rs1806153	T	G	1.02226	0.22251
rs4684703	A	G	1.02237	0.50719
rs56247945	A	G	1.0225	0.77973
rs1420253	A	G	1.02252	0.60527
rs908668	T	C	1.0226	0.20377
rs12537376	A	G	1.02264	0.59918
rs9936260	A	G	1.02273	0.71905
rs2839099	A	G	1.02287	0.31142
rs7044885	G	C	1.02306	0.55814
rs10816232	T	C	1.02309	0.52295
rs62456370	A	G	1.02312	0.27164
rs694786	C	T	1.02316	0.54916
rs6599669	C	T	1.02326	0.80353
rs11734566	C	T	1.02331	0.21015
rs2119015	G	A	1.02366	0.75548
rs7127818	G	C	1.02369	0.7344
rs62365448	G	A	1.02371	0.7902
rs4664299	C	T	1.02402	0.76161
rs4677450	T	C	1.02406	0.23551
rs61921611	C	T	1.02416	0.31621
rs9394501	A	G	1.02425	0.78952
rs4957726	G	C	1.02433	0.79743
rs9785067	C	G	1.02441	0.47103
rs35812873	G	A	1.02449	0.80811
rs35322724	A	C	1.02488	0.57293
rs11802882	G	A	1.02494	0.33923
rs62194948	C	G	1.02505	0.25889
rs11676140	A	G	1.02575	0.29889
rs6510177	C	T	1.02638	0.81508
rs13045199	T	G	1.02681	0.82222
rs907849	T	G	1.02697	0.79572
rs28675824	G	C	1.02724	0.78846
rs4709655	C	T	1.02731	0.87718
rs62264957	A	C	1.02736	0.86431
rs16903122	T	C	1.02797	0.24337
rs66674044	T	A	1.02817	0.14332
rs1620977	A	G	1.02833	0.28894
rs4981170	G	A	1.02861	0.80684
rs670501	T	C	1.02895	0.22963
rs12613825	C	G	1.02895	0.87227
rs293566	C	T	1.02977	0.33882
rs4702	G	A	1.02999	0.45614
rs1927900	G	A	1.03053	0.25162
rs72657797	C	T	1.03059	0.82593
rs166608	G	T	1.03138	0.1016
rs11240270	G	A	1.03148	0.89995
rs7628359	T	C	1.0322	0.90759
rs77922631	A	T	1.03309	0.91567
rs10947428	C	T	1.03356	0.20654
rs2863957	C	A	1.03442	0.7686
rs699844	A	G	1.03467	0.9276
rs17643634	C	T	1.03502	0.83712
rs9527083	G	A	1.03566	0.34708
rs62383290	G	A	1.03574	0.91149
rs118166957	T	C	1.03673	0.1559
rs55972276	A	C	1.03753	0.10885
rs72899452	T	C	1.03825	0.0646
rs28780988*	A	C	1.03881	0.12069
rs358728	G	A	1.03905	0.91991
rs17057332	G	T	1.03937	0.06054
rs7905467	A	G	1.03992	0.05472
rs2286729	A	G	1.04081	0.07787
rs12684080	C	T	1.04292	0.94035
rs13107325	T	C	1.04676	0.08027
rs7996555	T	C	1.05316	0.03397
rs117988632	G	A	1.06496	0.02104
rs113851554	T	G	1.0943	0.05544
rs78325627	T	C	1.09941	0.99302
rs35910969	G	C	1.1579	0.04646

## Sheet: Supplementary Table S2
Supplementary Table S2. SNPs which were GWAS significant in both UK Biobank/23andMe meta-analysis and 23&Me, used to construct GRS for sensitivity PheWAS analyses.
rsID	Effect Allele	Other Allele	Meta_OR	Meta_EAF	23&Me_OR	23&Me_EAF
rs1015438	A	G	1.06	0.1882	1.02542	0.20815
rs1038093	T	C	1.04	0.6282	1.0199	0.60464
rs10502966	G	A	1.0395	0.418	1.01928	0.42694
rs1064213	G	A	1.03734	0.5211	1.02204	0.50783
rs10758593	G	A	1.03627	0.6011	1.01888	0.58326
rs10761240	G	A	1.04384	0.6037	1.01918	0.57732
rs10800992	T	C	1.043	0.4431	1.01806	0.4346
rs10947428	C	T	1.07066	0.2142	1.03355	0.20654
rs10947690	G	A	1.04822	0.2592	1.02276	0.24005
rs11126082	G	C	1.04384	0.5602	1.01837	0.56384
rs113851554	T	G	1.229	0.0506	1.09428	0.05544
rs1147852	A	G	1.04	0.3095	1.0201	0.31442
rs11605348	G	A	1.04603	0.6505	1.01888	0.64786
rs1167132	T	C	1.036	0.3917	1.01959	0.39294
rs11679943	A	G	1.038	0.3471	1.01867	0.35217
rs11722569	T	C	1.035	0.6586	1.02061	0.67268
rs11803128	G	A	1.04167	0.3459	1.02491	0.33935
rs118166957	T	C	1.07	0.1591	1.03676	0.1559
rs11838830	G	A	1.08342	0.0564	1.03925	0.06063
rs12251016	T	A	1.0395	0.3441	1.01898	0.35911
rs1264419	C	G	1.037	0.5128	1.01867	0.52796
rs12666306	A	G	1.043	0.5017	1.02357	0.50392
rs12912299	C	T	1.04384	0.5107	1.02	0.51823
rs12991815	C	G	1.041	0.4241	1.01918	0.43405
rs13010288	G	T	1.06157	0.8674	1.03025	0.87374
rs13135092	G	A	1.0929	0.0825	1.04561	0.08732
rs1536053	C	T	1.03842	0.6843	1.0203	0.67885
rs1553754	G	T	1.03413	0.4379	1.01837	0.43432
rs1620977	A	G	1.053	0.2696	1.02829	0.28894
rs16903122	T	C	1.057	0.2487	1.02798	0.24337
rs17223714	A	G	1.047	0.7885	1.02368	0.79004
rs17367725	C	T	1.03627	0.6487	1.0199	0.64996
rs17643634	C	T	1.06157	0.835	1.035	0.83712
rs1927902	T	C	1.054	0.2542	1.03056	0.25162
rs1937447	G	C	1.0395	0.2407	1.02419	0.27066
rs2089358	C	T	1.04167	0.2962	1.02112	0.30694
rs214934	T	A	1.03842	0.6877	1.02132	0.69867
rs2216427	C	G	1.036	0.6527	1.01928	0.64245
rs2286729	A	G	1.072	0.0862	1.04081	0.07787
rs2388840	G	A	1.03734	0.4243	1.01959	0.42597
rs2389631	C	A	1.04058	0.3334	1.01898	0.34268
rs2398144	A	C	1.039	0.3947	1.02194	0.40509
rs2431108	C	T	1.05485	0.328	1.02092	0.33362
rs2491124	T	C	1.05	0.5758	1.02163	0.57539
rs2792990	C	G	1.056	0.8553	1.02696	0.85714
rs2815757	T	C	1.057	0.8089	1.03035	0.83406
rs28582096	G	A	1.05597	0.795	1.02727	0.78851
rs2903385	A	G	1.044	0.4844	1.02041	0.4969
rs35110063	A	G	1.04	0.4266	1.01867	0.41873
rs35322724	A	C	1.05	0.5774	1.02491	0.57293
rs3774751	G	T	1.04167	0.5379	1.01857	0.52271
rs3902952	T	C	1.049	0.1881	1.02409	0.2062
rs4090240	C	T	1.0395	0.7225	1.0203	0.73233
rs4238755	C	A	1.04384	0.7362	1.02327	0.72818
rs4260410	T	C	1.035	0.332	1.01898	0.31606
rs4502882	C	T	1.0395	0.3422	1.02204	0.34013
rs45453598	A	T	1.048	0.169	1.0321	0.1623
rs4664299	C	T	1.04167	0.7651	1.02398	0.76161
rs4702	G	A	1.04932	0.4438	1.02994	0.45614
rs4709655	C	T	1.05597	0.8809	1.02727	0.87718
rs4788203	G	A	1.0352	0.5666	1.01898	0.57333
rs492858	C	T	1.06838	0.9241	1.03852	0.92212
rs4981170	G	A	1.05597	0.8057	1.0286	0.80684
rs521484	G	A	1.04058	0.2332	1.02286	0.24112
rs55772859	A	C	1.043	0.3106	1.02061	0.32336
rs55972276	A	C	1.076	0.1366	1.03749	0.10885
rs56133505	A	G	1.042	0.5369	1.02092	0.53743
rs566673	G	T	1.0395	0.4649	1.01847	0.45434
rs60565673	G	T	1.04384	0.3789	1.01898	0.38749
rs6119267	G	C	1.06157	0.3109	1.02901	0.31699
rs61765555	C	T	1.04603	0.7448	1.02092	0.75962
rs61921611	C	T	1.04493	0.308	1.02419	0.31621
rs62158170	A	G	1.068	0.7856	1.035	0.77597
rs62194948	C	G	1.04	0.275	1.02501	0.25889
rs62264767	A	C	1.067	0.8531	1.02624	0.86196
rs62301574	G	C	1.04275	0.2004	1.02337	0.20853
rs62383308	G	A	1.06157	0.9195	1.03666	0.91608
rs647905	T	C	1.034	0.5409	1.01776	0.52951
rs6510033	G	A	1.03734	0.2747	1.0201	0.27605
rs6545798	T	A	1.04167	0.5896	1.02051	0.58583
rs6589988	G	A	1.03842	0.3243	1.0202	0.33771
rs66674044	T	A	1.06157	0.1427	1.02819	0.14332
rs667730	T	C	1.034	0.5788	1.01888	0.57531
rs670501	T	C	1.054	0.2133	1.02891	0.22963
rs6734957	G	T	1.04275	0.7612	1.0248	0.7795
rs6808140	T	C	1.04	0.5053	1.02132	0.49512
rs694786	C	T	1.04493	0.5395	1.02316	0.54916
rs699844	A	G	1.062	0.9195	1.03469	0.9276
rs7044885	G	C	1.04167	0.5583	1.02306	0.55814
rs715338	A	G	1.042	0.5776	1.02183	0.58406
rs72657797	C	T	1.05708	0.8241	1.03056	0.82593
rs72899452	T	C	1.077	0.0648	1.03821	0.0646
rs7402939	C	T	1.03627	0.624	1.0202	0.61369
rs742760	A	T	1.044	0.8155	1.02685	0.82246
rs7566062	T	C	1.061	0.2248	1.02614	0.22574
rs7599697	C	T	1.03734	0.6417	1.01979	0.61581
rs79693059	G	C	1.07527	0.0842	1.03448	0.08504
rs7992992	A	G	1.052	0.1286	1.02696	0.13237
rs8076183	C	T	1.03842	0.5515	1.02112	0.54332
rs8180457	C	T	1.05708	0.8427	1.02583	0.83271
rs8180817	G	C	1.05042	0.5696	1.02143	0.54754
rs830716	C	G	1.046	0.7133	1.02224	0.7114
rs871994	A	C	1.036	0.4352	1.02041	0.43102
rs874168	T	C	1.035	0.5254	1.01837	0.53014
rs908668	T	C	1.051	0.2081	1.02265	0.20377
rs9394502	C	T	1.05597	0.6657	1.02727	0.65111
rs9469434	G	C	1.03627	0.7149	1.01959	0.70332
rs9527083	G	A	1.07875	0.3295	1.03562	0.34708
rs9889282	C	A	1.04275	0.3871	1.02102	0.38572
rs9931543	T	C	1.049	0.7359	1.02419	0.72957
rs9964420	A	C	1.036	0.301	1.02051	0.28678

## Sheet: Supplementary Table S3
Supplementary Table S3. Results from the MR-PheWAS and sensitivity analysis 1 and 2 for each outcome (Ordered by the p-value from the main MR-PheWAS). For linear regressions the beta is the mean difference per one standard deviation increase in GRS and for all others the beta is the odds ratio per one standard deviation increase in GRS.
UKB_Field_ID	Numbr_of_Participants	Field_Name	UKB_Category	Regression_Type	Beta	Lower	Upper	Pvalue	S1 Beta	S1 Lower	S1 Upper	S1 Pvalue	S2 Beta	S2 Lower	S2 Upper	S2 Pvalue	Bonferroni Significance (Main, S1, S2)	FDR Signicifance (Main, S1, S2)	Effect Direction (Main, S1, S2)	Category	Subcategory
2188	222860/106609(329469)	Long-standing illness, disability or infirmity	UK Biobank Assessment Centre > Touchscreen > Health and medical history > General health	LOGISTIC-BINARY	1.06581677708719	1.05797838455594	1.07371455209883	3.02153e-64	1.07119007292838	1.06331238222209	1.07912759101122	1.75615e-74	1.07029931543985	1.06242684261411	1.07823167072884	1.03647e-72	+++	+++	+++	Physical Health	General Health and Miscellaneous
2178	335789	Overall health rating	UK Biobank Assessment Centre > Touchscreen > Health and medical history > General health	ORDERED-LOGISTIC	1.05724104186916	1.05026349069711	1.06426494923734	5.75846e-61	1.06332015034582	1.05629866209037	1.07038831223544	1.09338e-73	1.06213686419455	1.05512299666321	1.06919735599425	4.19569e-71	+++	+++	+++	Physical Health	General Health and Miscellaneous
21061	122493	Degree bothered by trouble sleeping in the last 3 months	Online follow-up > Digestive health	ORDERED-LOGISTIC	1.09093424514977	1.07937218683849	1.10262015433846	1.23978e-57	1.10932459322649	1.09751983276305	1.1212563239418	1.92329e-80	1.10598106416879	1.09420867596231	1.1178801093166	6.65478e-76	+++	+++	+++	Sleep	No-Subcat
2090	219594/115277(334871)	Seen doctor (GP) for nerves, anxiety, tension or depression	UK Biobank Assessment Centre > Touchscreen > Psychosocial factors > Mental health	LOGISTIC-BINARY	1.05878016122607	1.05114784241223	1.06646905870314	5.30696e-54	1.05973216179744	1.05209211306463	1.06742887638045	1.20695e-55	1.05872502751221	1.05109144744763	1.06641529772286	6.97138e-54	+++	+++	+++	Mental Health	Anxiety
2080	327331	Frequency of tiredness / lethargy in last 2 weeks	UK Biobank Assessment Centre > Touchscreen > Psychosocial factors > Mental health	ORDERED-LOGISTIC	1.05271320131504	1.04580765353746	1.05966434695179	8.12846e-53	1.0518564610967	1.0449506961329	1.05880786418479	3.96057e-51	1.05086054227089	1.04396053768603	1.05780615208847	2.7522e-49	+++	+++	+++	Mental Health	Depression
135	336930	Number of self-reported non-cancer illnesses	UK Biobank Assessment Centre > Verbal interview > Medical conditions	ORDERED-LOGISTIC	1.0496329512803	1.04290480033882	1.05640450792388	2.58144e-49	1.056598559413	1.04982529633367	1.06341552223256	3.68414e-63	1.0552782278451	1.04851375583961	1.06208634074824	2.05936e-60	+++	+++	+++	Physical Health	General Health and Miscellaneous
1160	335172	Sleep duration	UK Biobank Assessment Centre > Touchscreen > Lifestyle and environment > Sleep	ORDERED-LOGISTIC	0.953889278491993	0.947918306166656	0.959897862191937	3.96357e-49	0.947667839646227	0.941731750539108	0.953641346153649	4.57083e-63	0.948109936212531	0.942171175514595	0.954086130531388	5.19536e-62	+++	+++	---	Sleep	No-Subcat
6159#100	200252/136179(336431)	Pain type(s) experienced in last month	UK Biobank Assessment Centre > Touchscreen > Health and medical history > Pain	LOGISTIC-BINARY	0.95148934955659	0.944946441957598	0.9580763242967	2.63035e-45	0.943861277024982	0.937368819211878	0.950397306889336	1.68786e-60	0.944829070655317	0.938330892175101	0.951370927979622	1.8827e-58	+++	+++	---	Physical Health	Pain
20127	274128	Neuroticism score	UK Biobank Assessment Centre > Touchscreen > Psychosocial factors > Mental health	ORDERED-LOGISTIC	1.04681073072053	1.04000322735755	1.05366279365872	5.76659e-43	1.04327849450639	1.03647773783308	1.05012387374093	6.25077e-37	1.04323159964463	1.03643051089781	1.05007731734404	7.53708e-37	+++	+++	+++	Mental Health	Anxiety
20517	110251	Trouble falling or staying asleep, or sleeping too much	Online follow-up > Mental health > Depression	ORDERED-LOGISTIC	1.08160056172188	1.06947095618686	1.09386773745419	2.77467e-42	1.09421022220554	1.08188280717376	1.10667810084425	1.23156e-54	1.09239523871843	1.08009097715166	1.10483966889683	9.91841e-53	+++	+++	+++	Sleep	No-Subcat
23111	331047	Leg fat percentage (right)	UK Biobank Assessment Centre > Physical measures > Anthropometry > Impedance measures	LINEAR	0.0145101197678042	0.0124059942844619	0.0166142452511465	1.29036e-41	0.0157604961368744	0.0136559930934608	0.017864999180288	9.22511e-49	0.0157746417210929	0.013670170181635	0.0178791132605507	7.57206e-49	+++	+++	+++	Physical Health	Body Composition and Fitness
23115	331029	Leg fat percentage (left)	UK Biobank Assessment Centre > Physical measures > Anthropometry > Impedance measures	LINEAR	0.0141607090057255	0.0120830166553485	0.0162384013561024	1.08465e-40	0.0153097049294555	0.0132316316584024	0.0173877782005087	3.01287e-47	0.0153634498544785	0.0132854132075696	0.0174414865013874	1.43754e-47	+++	+++	+++	Physical Health	Body Composition and Fitness
2492	178422/157674(336096)	Taking other prescription medications	UK Biobank Assessment Centre > Touchscreen > Health and medical history > Medication	LOGISTIC-BINARY	1.04760048023903	1.04036164092675	1.05489077197231	1.85264e-39	1.05370091962479	1.04641744893379	1.06103633182381	1.98627e-49	1.05276578083068	1.04548872672476	1.06009472034224	7.98885e-48	+++	+++	+++	Physical Health	General Health and Miscellaneous
26414	288577	Education score (England)	Population characteristics > Baseline characteristics > Indices of Multiple Deprivation	LINEAR	0.0242489973522414	0.0206157483317843	0.0278822463726984	4.32533e-39	0.0224756462208517	0.0188412485178155	0.0261100439238878	8.35703e-34	0.0218789414194131	0.0182446428934639	0.0255132399453622	4.00416e-32	+++	+++	+++	Sociodemographic	No-Subcat
6154#100	148215/185141(333356)	Medication for pain relief, constipation, heartburn	UK Biobank Assessment Centre > Touchscreen > Health and medical history > Medication	LOGISTIC-BINARY	0.955419617219441	0.948883465572647	0.961999854849575	9.19598e-39	0.951257515083509	0.94474923419103	0.957809595547799	3.50346e-46	0.952210101180445	0.945695209726745	0.95876883502676	2.0293e-44	+++	+++	---	Physical Health	Digestive Health
1920	180845/148365(329210)	Mood swings	UK Biobank Assessment Centre > Touchscreen > Psychosocial factors > Mental health	LOGISTIC-BINARY	1.04700877578928	1.03977250886361	1.05429646751075	1.56463e-38	1.04491144000169	1.03768691820363	1.05218726072462	2.3108e-35	1.044660397891	1.03743753754684	1.05193456493411	5.39134e-35	+++	+++	+++	Mental Health	Mania
136	336930	Number of operations, self-reported	UK Biobank Assessment Centre > Verbal interview > Operations	ORDERED-LOGISTIC	1.04311552477343	1.03641764093109	1.04985669391523	9.53101e-38	1.04416430584298	1.03745414927082	1.05091786308134	2.02561e-39	1.04395598941699	1.03724748781763	1.05070787891967	4.46839e-39	+++	+++	+++	Physical Health	General Health and Miscellaneous
137	336930	Number of treatments/medications taken	UK Biobank Assessment Centre > Verbal interview > Medications	ORDERED-LOGISTIC	1.04189740237819	1.03534241767205	1.04849388816045	3.33495e-37	1.05025656912157	1.04364542660107	1.05690959100484	2.72456e-52	1.04917024800431	1.0425661254044	1.05581620433951	3.47649e-50	+++	+++	+++	Physical Health	General Health and Miscellaneous
2139	296908	Age first had sexual intercourse	UK Biobank Assessment Centre > Touchscreen > Lifestyle and environment > Sexual factors	LINEAR	-0.0220271109119901	-0.0255176490075764	-0.0185365728164038	3.95066e-35	-0.0245256168025837	-0.0280167404433335	-0.0210344931618339	4.03374e-43	-0.0239177946722575	-0.0274091385816472	-0.0204264507628677	4.31988e-41	+++	+++	---	Lifestyle/Behaviours	No-Subcat
1960	196427/133902(330329)	Fed-up feelings	UK Biobank Assessment Centre > Touchscreen > Psychosocial factors > Mental health	LOGISTIC-BINARY	1.04518688595196	1.03788014566154	1.05254600641739	5.07733e-35	1.04166554551144	1.03438171697343	1.04900151155096	4.121e-30	1.04185295419378	1.0345669697608	1.04919115324438	2.34792e-30	+++	+++	+++	Mental Health	Well-Being
2050	323093	Frequency of depressed mood in last 2 weeks	UK Biobank Assessment Centre > Touchscreen > Psychosocial factors > Mental health	ORDERED-LOGISTIC	1.05286794364484	1.04420947426835	1.06159820809099	2.24274e-34	1.04829089772608	1.03966322937557	1.05699016297362	4.88992e-29	1.04819275199319	1.03956426050924	1.05689286085389	6.43005e-29	+++	+++	+++	Mental Health	Depression
2070	324859	Frequency of tenseness / restlessness in last 2 weeks	UK Biobank Assessment Centre > Touchscreen > Psychosocial factors > Mental health	ORDERED-LOGISTIC	1.05010073624939	1.04190103173545	1.05836497199237	2.38783e-34	1.05258271706138	1.04435492610094	1.06087532941769	1.68466e-37	1.0512594452396	1.04304119226184	1.05954245086807	9.29162e-36	+++	+++	+++	Mental Health	Depression
20519	110262	Recent feelings of tiredness or low energy	Online follow-up > Mental health > Depression	ORDERED-LOGISTIC	1.07049047300696	1.05840309649665	1.08271589207534	6.78825e-32	1.06957803703374	1.05746945382726	1.08182526990688	5.45697e-31	1.0690742486683	1.05697282025605	1.08131422801281	1.377e-30	+++	+++	+++	Mental Health	Depression
41250#1000	64518/272417(336935)	Methods of discharge from hospital (recoded): Discharged on clinical advice/consent	Health-related outcomes > Hospital inpatient > Summary Administration	LOGISTIC-BINARY	1.05276779506418	1.0436760685055	1.061940794882	3.30917e-31	1.05617720215576	1.04705178410316	1.06538429640121	5.2817e-35	1.05518927537344	1.04607497440847	1.06438483704625	6.82504e-34	+++	+++	+++	Auxiliary Variables	No-Subcat
6145#6	297720/37256(334976)	Illness, injury, bereavement, stress in last 2 years: Financial difficulties	UK Biobank Assessment Centre > Touchscreen > Psychosocial factors > Mental health	LOGISTIC-BINARY	1.06697107681116	1.05535085020443	1.07871963321388	4.01631e-31	1.06267125683309	1.05108957757327	1.07438085908934	1.57289e-27	1.06184760057847	1.05027071501786	1.0735529203316	7.45101e-27	+++	+++	+++	Mental Health	Stressful Experiences
2060	326505	Frequency of unenthusiasm / disinterest in last 2 weeks	UK Biobank Assessment Centre > Touchscreen > Psychosocial factors > Mental health	ORDERED-LOGISTIC	1.05145426749754	1.04247398097663	1.0605119137871	2.00336e-30	1.04486116396069	1.03593623078584	1.053862988386	1.17355e-23	1.04443727256455	1.03551432658867	1.05343710686814	3.04184e-23	+++	+++	+++	Mental Health	Depression
41244#100	207885/120568(328453)	Intended management of patient (recoded): One or more nights hospital stay	Health-related outcomes > Hospital inpatient > Summary Administration	LOGISTIC-BINARY	1.04289303152657	1.0354026420603	1.05043843614019	3.35705e-30	1.04374415387936	1.03624845144651	1.05129494235949	2.5168e-31	1.0432301124288	1.03573755027649	1.05077780231004	1.21255e-30	+++	+++	+++	Auxiliary Variables	No-Subcat
1930	189885/141684(331569)	Miserableness	UK Biobank Assessment Centre > Touchscreen > Psychosocial factors > Mental health	LOGISTIC-BINARY	1.04158688010473	1.03432039833648	1.04890530107492	3.87885e-30	1.0351823181454	1.02796022143916	1.04245587936304	3.68234e-22	1.03463492695609	1.02741632184645	1.04190499963769	1.55685e-21	+++	+++	+++	Mental Health	Depression
41248#1000	65434/271282(336716)	Destinations on discharge from hospital (recoded): Usual Place of residence	Health-related outcomes > Hospital inpatient > Summary Administration	LOGISTIC-BINARY	1.05143972236779	1.04240133780519	1.0605585050994	4.8934e-30	1.05351158296084	1.04445146402399	1.06265235916607	2.79764e-32	1.05270216405271	1.04365136394638	1.0618332349304	2.11797e-31	+++	+++	+++	Auxiliary Variables	No-Subcat
23099	330877	Body fat percentage	UK Biobank Assessment Centre > Physical measures > Anthropometry > Impedance measures	LINEAR	0.0147628955213161	0.0122102195713129	0.0173155714713194	8.90481e-30	0.0160658440269464	0.0135125850180692	0.0186191030358237	6.1464e-35	0.0161744859722697	0.0136212639793177	0.0187277079652217	2.17157e-35	+++	+++	+++	Physical Health	Body Composition and Fitness
23112	331044	Leg fat mass (right)	UK Biobank Assessment Centre > Physical measures > Anthropometry > Impedance measures	LINEAR	0.0155672920512504	0.012866618404075	0.0182679656984258	1.3637e-29	0.0181861411258994	0.0154850215848515	0.0208872606669474	9.45303e-40	0.0181448831504086	0.0154438014727619	0.0208459648280552	1.40208e-39	+++	+++	+++	Physical Health	Body Composition and Fitness
23116	331026	Leg fat mass (left)	UK Biobank Assessment Centre > Physical measures > Anthropometry > Impedance measures	LINEAR	0.015246414086877	0.0125759880719387	0.0179168401018152	4.61055e-29	0.0178013211723617	0.0151304735363258	0.0204721688083976	5.45667e-39	0.0177899775441036	0.0151191667061163	0.0204607883820909	6.07244e-39	+++	+++	+++	Physical Health	Body Composition and Fitness
1990	271073/56035(327108)	Tense / 'highly strung'	UK Biobank Assessment Centre > Touchscreen > Psychosocial factors > Mental health	LOGISTIC-BINARY	1.0532545376065	1.04369496049447	1.06290204790001	6.90937e-29	1.04705138753795	1.03754361967317	1.05664653442981	5.14464e-23	1.04702543328025	1.03751530725298	1.05662331351291	5.58309e-23	+++	+++	+++	Mental Health	Anxiety
1070	319536	Time spent watching television (TV)	UK Biobank Assessment Centre > Touchscreen > Lifestyle and environment > Physical activity	ORDERED-LOGISTIC	1.03936852785421	1.03232715168186	1.04645793238493	8.72805e-29	1.03356963639139	1.02657175199793	1.04061522362284	1.64502e-21	1.03315693244345	1.02616214947777	1.04019939499735	4.93518e-21	+++	+++	+++	Lifestyle/Behaviours	No-Subcat
2754	124044	Age at first live birth	UK Biobank Assessment Centre > Touchscreen > Sex-specific factors > Female-specific factors	LINEAR	-0.0309470073375867	-0.0364021849201301	-0.0254918297550433	1.04735e-28	-0.0328037591832275	-0.0382615403098032	-0.0273459780566518	5.12397e-32	-0.0324819072301989	-0.0379387648120861	-0.0270250496483116	1.9568e-31	+++	+++	---	Physical Health	Reproductive Health
41272#X998	217119/119852(336971)	Operative procedures - OPCS4: X99.8 No procedure performed	Health-related outcomes > Hospital inpatient > Summary Operations	LOGISTIC-BINARY	1.04087693529689	1.03349206621776	1.04831529877486	2.80612e-28	1.03950472345625	1.03213058621644	1.04693224966898	1.46569e-26	1.03923954403742	1.03186672855007	1.04666581729609	3.14151e-26	+++	+++	+++	Physical Health	General Health and Miscellaneous
41200#X998	217142/119829(336971)	Operative procedures - main OPCS4: X99.8 No procedure performed	Health-related outcomes > Hospital inpatient > Summary Operations	LOGISTIC-BINARY	1.04085661897784	1.03347162721411	1.04829510729679	2.99203e-28	1.03949555018082	1.03212120967569	1.04692328266623	1.51081e-26	1.03922957613638	1.03185656288467	1.04665605015822	3.2448e-26	+++	+++	+++	Physical Health	General Health and Miscellaneous
738	290438	Average total household income before tax	UK Biobank Assessment Centre > Touchscreen > Sociodemographics > Household	ORDERED-LOGISTIC	0.964017064587335	0.957736643047788	0.970338670407551	4.36589e-28	0.970114846972422	0.96378848135303	0.976482739236638	1.00246e-19	0.971110011718589	0.96477749235143	0.977484095904427	1.60505e-18	+++	+++	---	Sociodemographic	No-Subcat
23104	331067	Body mass index (BMI)	UK Biobank Assessment Centre > Physical measures > Anthropometry > Impedance measures	LINEAR	0.0188719942539871	0.0154988347534876	0.0222451537544866	5.65813e-28	0.0228765285944108	0.0195028692672674	0.0262501879215541	2.69458e-40	0.0230669651712362	0.0196933699086143	0.0264405604338582	6.08892e-41	+++	+++	+++	Physical Health	Body Composition and Fitness
41247#1000	132810/204161(336971)	Patient classification on admission (recoded): Inpatient	Health-related outcomes > Hospital inpatient > Summary Administration	LOGISTIC-BINARY	1.03974246287987	1.03251405382507	1.04702258183104	6.76448e-28	1.03988193413191	1.03265168833011	1.04716391655514	4.52565e-28	1.03891952033591	1.03169655988216	1.04619407641607	7.71854e-27	+++	+++	+++	Auxiliary Variables	No-Subcat
20116-0	183994/335787	Smoking status	UK Biobank Assessment Centre > Touchscreen > Lifestyle and environment > Smoking	MULTINOMIAL-LOGISTIC	0	0	0	6.80702e-28	0	0	0	1.75774e-26	0	0	0	5.11775e-26	+++	+++	---	Lifestyle/Behaviours	No-Subcat
2316	263076/68031(331107)	Wheeze or whistling in the chest in last year	UK Biobank Assessment Centre > Touchscreen > Health and medical history > Breathing	LOGISTIC-BINARY	1.04825759917674	1.03944682211008	1.05714350248281	7.14637e-28	1.04898543173285	1.04017007223724	1.057875990675	1.16662e-28	1.04924003423538	1.04042032474574	1.05813525571516	6.40813e-29	+++	+++	+++	Physical Health	Respiratory Health
26413	288577	Health score (England)	Population characteristics > Baseline characteristics > Indices of Multiple Deprivation	LINEAR	0.0198565843371383	0.0162965145485756	0.023416654125701	8.21523e-28	0.0195616541615495	0.0160005860542721	0.023122722268827	5.01295e-27	0.0189800583028824	0.0154190929556013	0.0225410236501636	1.53293e-25	+++	+++	+++	Sociodemographic	No-Subcat
41232#10	240778/96193(336971)	Administrative and legal statuses: NHS patient: not formally detained	Health-related outcomes > Hospital inpatient > Summary Administration	LOGISTIC-BINARY	1.04281441325125	1.03499286712522	1.05069568154735	9.92483e-28	1.04113176744097	1.03332303454441	1.04900009335746	9.25447e-26	1.04069896780453	1.03289247051057	1.04856517795139	2.93797e-25	+++	+++	+++	Auxiliary Variables	No-Subcat
6159#4	251354/85077(336431)	Pain type(s) experienced in last month: Back pain	UK Biobank Assessment Centre > Touchscreen > Health and medical history > Pain	LOGISTIC-BINARY	1.04427156997271	1.03617873134629	1.05242815073565	9.99073e-28	1.05031525876702	1.04217530872107	1.05851948261788	3.98089e-35	1.04887311888985	1.04074293032748	1.05706765918148	2.8615e-33	+++	+++	+++	Physical Health	Pain
26412	288577	Employment score (England)	Population characteristics > Baseline characteristics > Indices of Multiple Deprivation	LINEAR	0.0200143114583636	0.0164155500599445	0.0236130728567826	1.16346e-27	0.0200469728681591	0.0164472267054797	0.0236467190308385	9.88746e-28	0.0192861105996974	0.0156864553219659	0.0228857658774289	8.63256e-26	+++	+++	+++	Sociodemographic	No-Subcat
1180	300928	Morning/evening person (chronotype)	UK Biobank Assessment Centre > Touchscreen > Lifestyle and environment > Sleep	ORDERED-LOGISTIC	1.03660541172976	1.02989020305387	1.04336440568241	2.19899e-27	1.03264854721947	1.02595805400472	1.03938267057999	3.43551e-22	1.03497280836043	1.02826667392957	1.04172267875993	3.63324e-25	+++	+++	+++	Sleep	No-Subcat
21001	335891	Body mass index (BMI)	UK Biobank Assessment Centre > Physical measures > Anthropometry > Body size measures	LINEAR	0.0185187520214033	0.0151697246506135	0.021867779392193	2.30182e-27	0.0227623148830959	0.0194138325645039	0.026110797201688	1.73071e-40	0.0229670135873048	0.0196185069658468	0.0263155202087629	3.45868e-41	+++	+++	+++	Physical Health	Body Composition and Fitness
41244#200	115584/217171(332755)	Intended management of patient (recoded): No overnight hospital stay	Health-related outcomes > Hospital inpatient > Summary Administration	LOGISTIC-BINARY	1.04107296467016	1.03351145579145	1.04869106099107	2.72062e-27	1.04780707196355	1.04019473895418	1.05547654705809	3.89107e-36	1.0472540133326	1.0396465686998	1.05491844897854	2.26939e-35	+++	+++	+++	Auxiliary Variables	No-Subcat
26411	288577	Income score (England)	Population characteristics > Baseline characteristics > Indices of Multiple Deprivation	LINEAR	0.0200497569311899	0.016418538116887	0.0236809757454927	2.74165e-27	0.0193399807463144	0.0157077145812466	0.0229722469113823	1.71855e-25	0.0187271511884269	0.0150949898202343	0.0223593125566194	5.27284e-24	+++	+++	+++	Sociodemographic	No-Subcat
6159#3	260192/76239(336431)	Pain type(s) experienced in last month: Neck or shoulder pain	UK Biobank Assessment Centre > Touchscreen > Health and medical history > Pain	LOGISTIC-BINARY	1.0455182889246	1.03710682994541	1.05399843535632	3.43677e-27	1.04670026661623	1.03827934442618	1.05519000066518	1.67156e-28	1.04547560788067	1.037062924625	1.05395723281288	3.91934e-27	+++	+++	+++	Physical Health	Pain
6159#7	265081/71350(336431)	Pain type(s) experienced in last month: Knee pain	UK Biobank Assessment Centre > Touchscreen > Health and medical history > Pain	LOGISTIC-BINARY	1.04633262585244	1.03769538554856	1.05504218951034	9.23313e-27	1.05046574356618	1.04179619375053	1.05920799236983	2.47544e-31	1.04953438109373	1.04087064823699	1.05827099283523	2.92239e-30	+++	+++	+++	Physical Health	Pain
41251#1000	61345/275527(336872)	Sources of admission to hospital (recoded): Usual Place of residence	Health-related outcomes > Hospital inpatient > Summary Administration	LOGISTIC-BINARY	1.04950639509898	1.04025554204828	1.05884156764632	1.06565e-26	1.05250096864443	1.04321873020941	1.06186791101764	1.04136e-29	1.05135434401931	1.0420848177922	1.06070811916873	1.52652e-28	+++	+++	+++	Auxiliary Variables	No-Subcat
2100	297782/37868(335650)	Seen a psychiatrist for nerves, anxiety, tension or depression	UK Biobank Assessment Centre > Touchscreen > Psychosocial factors > Mental health	LOGISTIC-BINARY	1.06011422472533	1.04883328977255	1.07151640431287	1.07036e-26	1.05244961179961	1.04124849441521	1.06377100289149	7.64282e-21	1.05107592006298	1.03988577823307	1.06238676494007	7.37294e-20	+++	+++	+++	Mental Health	Anxiety
41247#2000	122081/214890(336971)	Patient classification on admission (recoded): Day case	Health-related outcomes > Hospital inpatient > Summary Administration	LOGISTIC-BINARY	1.03978973052412	1.03235700553977	1.0472771537149	1.5787e-26	1.04629592343819	1.03881448905102	1.05383258735904	4.32748e-35	1.04558334230975	1.03810781064237	1.05311395357587	4.23127e-34	+++	+++	+++	Auxiliary Variables	No-Subcat
26410	288577	Index of Multiple Deprivation (England)	Population characteristics > Baseline characteristics > Indices of Multiple Deprivation	LINEAR	0.0196298887038713	0.0160095897140399	0.0232501876937027	2.24955e-26	0.0194923892620495	0.0158710873050097	0.0231136912190893	5.13846e-26	0.0188917541850581	0.0152705569547346	0.0225129514153816	1.54463e-24	+++	+++	+++	Sociodemographic	No-Subcat
41231#1	94156/242815(336971)	Hospital episode type: General episode	Health-related outcomes > Hospital inpatient > Summary Administration	LOGISTIC-BINARY	1.04297666989952	1.03491089771369	1.05110679246806	2.34792e-26	1.04310903337774	1.03504213322804	1.0512402875146	1.66732e-26	1.04296712270496	1.03490228377831	1.05109614198509	2.37507e-26	+++	+++	+++	Auxiliary Variables	No-Subcat
680-1	182439/332879	Own or rent accommodation lived in	UK Biobank Assessment Centre > Touchscreen > Sociodemographics > Household	MULTINOMIAL-LOGISTIC	0	0	0	2.46079e-26	0	0	0	3.64676e-26	0	0	0	1.07807e-25	+++	+++	---	Sociodemographic	No-Subcat
41249#1001	137524/199268(336792)	Methods of admission to hospital (recoded): Elective admission: Waiting List	Health-related outcomes > Hospital inpatient > Summary Administration	LOGISTIC-BINARY	1.03836736870214	1.03113787479008	1.04564859691607	4.51711e-26	1.04170436373592	1.03444977958415	1.04901096160248	2.14327e-30	1.04044509305131	1.03319984111668	1.04774220511887	1.00551e-28	+++	+++	+++	Auxiliary Variables	No-Subcat
21049	122485	Degree bothered by pain in arms/legs/joints in the past 3 months	Online follow-up > Digestive health	ORDERED-LOGISTIC	1.05822340757677	1.0470466090695	1.06951951388161	1.56137e-25	1.05824447289018	1.04704602004788	1.06956269634777	1.85608e-25	1.05772644116134	1.04652754450212	1.06904517727156	5.05463e-25	+++	+++	+++	Physical Health	Digestive Health
1940	232279/90182(322461)	Irritability	UK Biobank Assessment Centre > Touchscreen > Psychosocial factors > Mental health	LOGISTIC-BINARY	1.04215588862237	1.03410924188498	1.05026574355854	1.61579e-25	1.03999324411643	1.03196120803935	1.04808834917275	3.65867e-23	1.04043401678941	1.03239688515025	1.04853443015722	1.27305e-23	+++	+++	+++	Mental Health	Well-Being
1170	336267	Getting up in morning	UK Biobank Assessment Centre > Touchscreen > Lifestyle and environment > Sleep	ORDERED-LOGISTIC	0.966307068296953	0.960091579164763	0.972562795575161	2.24952e-25	0.966477830723562	0.960258215737529	0.97273773030174	4.16083e-25	0.965555816448124	0.959341569654599	0.971810316749296	1.95661e-26	+++	+++	---	Sleep	No-Subcat
21060	122493	Degree bothered by feeling tired all the time in the last 3 months	Online follow-up > Digestive health	ORDERED-LOGISTIC	1.05802519542193	1.04682665019439	1.06934353834013	2.83707e-25	1.05412411031179	1.04294882089882	1.06541914394515	3.27956e-22	1.05340681701766	1.04223391818185	1.06469949095023	1.15703e-21	+++	+++	+++	Physical Health	Digestive Health
131876	286433/50538(336971)	Date M19 first reported (other arthrosis)	Health-related outcomes > First occurrences > Musculoskeletal system and connective tissue disorders	LOGISTIC-BINARY	1.05251439369697	1.04238883774878	1.06273872623685	3.15723e-25	1.05770905123402	1.04754363308661	1.06797369149253	4.88686e-30	1.05629383071493	1.04613949751564	1.06654762448132	1.09986e-28	+++	+++	+++	Physical Health	Musculoskeletal System
845	226233	Age completed full time education	UK Biobank Assessment Centre > Touchscreen > Sociodemographics > Education	ORDERED-LOGISTIC	0.960121152177	0.952714513552592	0.967585371844767	7.14869e-25	0.959920213416072	0.952534300057416	0.967363396855332	3.10495e-25	0.960344506446662	0.952954827407579	0.967791488680744	1.00544e-24	+++	+++	---	Sociodemographic	No-Subcat
189	336574	Townsend deprivation index at recruitment	Population characteristics > Baseline characteristics	LINEAR	0.0176210649109542	0.0142611773303364	0.020980952491572	8.82417e-25	0.0170012342351843	0.0136415043684962	0.0203609641018725	3.50081e-23	0.0166299586715168	0.0132702065639576	0.0199897107790761	2.99449e-22	+++	+++	+++	Sociodemographic	No-Subcat
41245#1840	253383/82843(336226)	Main speciality of consultant (recoded): Trauma and orthopaedics	Health-related outcomes > Hospital inpatient > Summary Administration	LOGISTIC-BINARY	1.04200853112176	1.03379295594173	1.05028988633231	2.22468e-24	1.0488229142741	1.04055492730267	1.05715726975996	3.69875e-32	1.0473094610498	1.03905211095263	1.05563324965652	2.49034e-30	+++	+++	+++	Auxiliary Variables	No-Subcat
23127	330864	Trunk fat percentage	UK Biobank Assessment Centre > Physical measures > Anthropometry > Impedance measures	LINEAR	0.0159141865760023	0.0128494913803219	0.0189788817716827	2.51626e-24	0.0164801751314928	0.0134149516063756	0.01954539865661	5.83965e-26	0.0165765819841391	0.0135114016413484	0.0196417623269297	3.02244e-26	+++	+++	+++	Physical Health	Body Composition and Fitness
20546#3	83501/26417(109918)	Substances taken for depression: Medication prescribed to you (for at least two weeks)	Online follow-up > Mental health > Depression	LOGISTIC-BINARY	1.07543540672636	1.06046286452144	1.09062324862373	2.82444e-24	1.07322771695751	1.05827886967138	1.08839184016744	5.41941e-23	1.07247905179011	1.0575372092683	1.08763670832442	1.46103e-22	+++	+++	+++	Mental Health	Depression
6138#1	227101/106741(333842)	Qualifications: College or University degree	UK Biobank Assessment Centre > Touchscreen > Sociodemographics > Education	LOGISTIC-BINARY	0.962861237212918	0.955810003867438	0.969963335818052	5.95028e-24	0.968088944368465	0.960999447161676	0.975229710081666	5.20964e-18	0.969092853112709	0.961996885865366	0.976240258567098	5.60494e-17	+++	+++	---	Sociodemographic	No-Subcat
23119	331001	Arm fat percentage (right)	UK Biobank Assessment Centre > Physical measures > Anthropometry > Impedance measures	LINEAR	0.0129764069530676	0.0104161790685874	0.0155366348375478	2.98271e-23	0.0150170260773973	0.0124563691789168	0.0175776829758778	1.42831e-30	0.0152270907194515	0.0126664835645211	0.017787697874382	2.18678e-31	+++	+++	+++	Physical Health	Body Composition and Fitness
23100	330524	Whole body fat mass	UK Biobank Assessment Centre > Physical measures > Anthropometry > Impedance measures	LINEAR	0.0165022976164835	0.0132111391819977	0.0197934560509693	8.62963e-23	0.0191273307381939	0.0158355833645667	0.0224190781118211	4.81739e-30	0.0191582001236728	0.0158664459556844	0.0224499542916611	3.90204e-30	+++	+++	+++	Physical Health	Body Composition and Fitness
41246#2580	239174/88610(327784)	Treatment speciality of consultant (recoded): Trauma & orthopaedics	Health-related outcomes > Hospital inpatient > Summary Administration	LOGISTIC-BINARY	1.03955668159314	1.03151625043327	1.04766029765196	1.21403e-22	1.04470594217953	1.03662764111019	1.05284785156274	2.39131e-28	1.04309257723182	1.03502566591531	1.0512231330355	1.73493e-26	+++	+++	+++	Auxiliary Variables	No-Subcat
20511	110342	Recent poor appetite or overeating	Online follow-up > Mental health > Depression	ORDERED-LOGISTIC	1.08031889593186	1.06372627233887	1.09717034095744	1.36116e-22	1.08134482859237	1.06469154041143	1.09825859785794	5.39501e-23	1.08051399094061	1.06386986991716	1.09741850731172	1.44323e-22	+++	+++	+++	Mental Health	Depression
131584	296168/40803(336971)	Date K21 first reported (gastro-oesophageal reflux disease)	Health-related outcomes > First occurrences > Digestive system disorders	LOGISTIC-BINARY	1.05319636645531	1.04231269249558	1.06419360957371	1.38103e-22	1.05501323844902	1.04411716335422	1.06602301393408	4.96455e-24	1.05395883663748	1.04307028377681	1.06496151406735	3.46267e-23	+++	+++	+++	Physical Health	Digestive Health
20544#11	86540/23353(109893)	Mental health problems ever diagnosed by a professional: Depression	Online follow-up > Mental health > Mental distress	LOGISTIC-BINARY	1.0756712628146	1.06005978155486	1.0915162112718	1.39529e-22	1.07479954495823	1.05919254826475	1.09064043452023	4.27046e-22	1.0742404662895	1.05863710583791	1.09007847568694	8.66396e-22	+++	+++	+++	Mental Health	Depression
20516	110227	Recent restlessness	Online follow-up > Mental health > Anxiety	ORDERED-LOGISTIC	1.09441854437341	1.07477927810195	1.11441667575099	1.61272e-22	1.09888239978613	1.07911991590081	1.11900680431026	2.3992e-24	1.09518410832625	1.07547940519652	1.11524983680295	9.87521e-23	+++	+++	+++	Mental Health	Anxiety
130894	301588/35383(336971)	Date F32 first reported (depressive episode)	Health-related outcomes > First occurrences > Mental and behavioural disorders	LOGISTIC-BINARY	1.05644958075169	1.04483802874628	1.068189930288	2.06377e-22	1.06679612957852	1.0550684152072	1.07865427192001	1.99031e-30	1.0661427309081	1.05441735105671	1.07799914005194	7.34695e-30	+++	+++	+++	Mental Health	Depression
6145#100	145470/189505(334975)	Illness, injury, bereavement, stress in last 2 years	UK Biobank Assessment Centre > Touchscreen > Psychosocial factors > Mental health	LOGISTIC-BINARY	0.966541362540649	0.959923552472674	0.973204125284822	2.76709e-22	0.970159046598991	0.963516930822001	0.976846366345006	5.45281e-18	0.970423495120067	0.963779325762649	0.977112858294696	1.07684e-17	+++	+++	---	Mental Health	Stressful Experiences
41245#1310	247498/88795(336293)	Main speciality of consultant (recoded): General medicine	Health-related outcomes > Hospital inpatient > Summary Administration	LOGISTIC-BINARY	1.03914454162974	1.03110369666113	1.04724858222063	3.39301e-22	1.04235508707976	1.03429212073567	1.05048149637042	1.18962e-25	1.04139209179271	1.03333557709373	1.04951214123887	1.38041e-24	+++	+++	+++	Auxiliary Variables	No-Subcat
41246#1490	233476/94638(328114)	Treatment speciality of consultant (recoded): General medicine	Health-related outcomes > Hospital inpatient > Summary Administration	LOGISTIC-BINARY	1.03851629161846	1.03059123868814	1.04650285837954	4.0718e-22	1.04329142770476	1.03533294736889	1.05131178034686	2.06e-27	1.04195233160823	1.03400311283928	1.0499634617951	7.21506e-26	+++	+++	+++	Auxiliary Variables	No-Subcat
4548	110985	Health satisfaction	UK Biobank Assessment Centre > Touchscreen > Psychosocial factors > Mental health	ORDERED-LOGISTIC	1.05625746359891	1.04459830362976	1.06804675589808	4.34195e-22	1.06043530830549	1.04873437796098	1.07226678817122	3.64642e-25	1.05988855489805	1.04819794992541	1.07170954578172	9.04661e-25	+++	+++	+++	Mental Health	Well-Being
23123	330950	Arm fat percentage (left)	UK Biobank Assessment Centre > Physical measures > Anthropometry > Impedance measures	LINEAR	0.0125344870743166	0.0099846750471095	0.0150842991015236	5.73168e-22	0.0148702211293817	0.0123199684677796	0.0174204737909839	3.05731e-30	0.015071844384594	0.0125216296857594	0.0176220590834286	5.06656e-31	+++	+++	+++	Physical Health	Body Composition and Fitness
20499	67290/42846(110136)	Ever sought or received professional help for mental distress	Online follow-up > Mental health > Mental distress	LOGISTIC-BINARY	1.06208866499329	1.04905635187815	1.07528684181024	1.16346e-21	1.06187477664197	1.04881785454281	1.07509833962657	1.92067e-21	1.06110416647244	1.04805803305413	1.074316929292	5.71368e-21	+++	+++	+++	Mental Health	General
6159#5	308348/28083(336431)	Pain type(s) experienced in last month: Stomach or abdominal pain	UK Biobank Assessment Centre > Touchscreen > Health and medical history > Pain	LOGISTIC-BINARY	1.06141283633097	1.04848833416909	1.07449603109125	1.49708e-21	1.06650667263194	1.05351449164108	1.07965867234849	7.30976e-25	1.06562074354124	1.05263360709596	1.07876845516267	3.02897e-24	+++	+++	+++	Physical Health	Pain
21063	92556/29616(122172)	Ever been offered/sought treatment for depression	Online follow-up > Digestive health	LOGISTIC-BINARY	1.06595904074851	1.05196042053482	1.08014671727765	2.81146e-21	1.0640871637103	1.05008019622139	1.0782838088503	4.03439e-20	1.0640630314708	1.05004803494916	1.07826851029631	4.38811e-20	+++	+++	+++	Physical Health	Digestive Health
20459	110192	General happiness with own health	Online follow-up > Mental health > Happiness and subjective well-being	ORDERED-LOGISTIC	1.05412549292969	1.04268584689244	1.06569064704959	2.89668e-21	1.0489427439436	1.03754581380226	1.0604648637536	1.02308e-17	1.04833573540271	1.0369452884427	1.05985130206131	2.50862e-17	+++	+++	+++	Mental Health	Well-Being
2020	273484/58565(332049)	Loneliness, isolation	UK Biobank Assessment Centre > Touchscreen > Psychosocial factors > Mental health	LOGISTIC-BINARY	1.04405613668491	1.0347373433081	1.05345906372249	4.30726e-21	1.04582405015013	1.03648753323296	1.05524494195479	1.21112e-22	1.04546713397089	1.03613144937521	1.05488750216343	2.59208e-22	+++	+++	+++	Mental Health	Well-Being
23120	330976	Arm fat mass (right)	UK Biobank Assessment Centre > Physical measures > Anthropometry > Impedance measures	LINEAR	0.0157911429040797	0.0124700122723129	0.0191122735358465	1.17938e-20	0.0188834939380771	0.0155617393767337	0.0222052484994204	7.9242e-29	0.0189285303295151	0.0156068134476284	0.0222502472114017	5.86985e-29	+++	+++	+++	Physical Health	Body Composition and Fitness
23128	330845	Trunk fat mass	UK Biobank Assessment Centre > Physical measures > Anthropometry > Impedance measures	LINEAR	0.0159832171158919	0.0125945898553418	0.0193718443764421	2.37368e-20	0.0182830806532792	0.0148940209378247	0.0216721403687337	3.99166e-26	0.0182578261066	0.0148688003459365	0.0216468518672634	4.65857e-26	+++	+++	+++	Physical Health	Body Composition and Fitness
41245#1350	217763/118584(336347)	Main speciality of consultant (recoded): General surgery	Health-related outcomes > Hospital inpatient > Summary Administration	LOGISTIC-BINARY	1.03408032439066	1.02672170610596	1.04149224557106	3.67991e-20	1.03926052407564	1.03186530701308	1.04670944317041	4.16411e-26	1.03826376154209	1.0308751648659	1.04570607445608	6.71644e-25	+++	+++	+++	Auxiliary Variables	No-Subcat
6154#3	260672/72684(333356)	Medication for pain relief, constipation, heartburn: Paracetamol	UK Biobank Assessment Centre > Touchscreen > Health and medical history > Medication	LOGISTIC-BINARY	1.03951600434856	1.03093504005315	1.04816873126036	5.01781e-20	1.04595826661263	1.03732214532851	1.05466679988888	2.35646e-26	1.04570557380734	1.03706981172494	1.05441397789505	4.44393e-26	+++	+++	+++	Physical Health	Digestive Health
23124	330917	Arm fat mass (left)	UK Biobank Assessment Centre > Physical measures > Anthropometry > Impedance measures	LINEAR	0.0154506173684802	0.0121283426490171	0.0187728920879433	7.90414e-20	0.0187059539325642	0.0153831761143312	0.0220287317507972	2.65304e-28	0.0188143036923769	0.0154915617432971	0.0221370456414568	1.29916e-28	+++	+++	+++	Physical Health	Body Composition and Fitness
41249#2001	238956/97719(336675)	Methods of admission to hospital (recoded): Emergency admission: A&E	Health-related outcomes > Hospital inpatient > Summary Administration	LOGISTIC-BINARY	1.03554171650725	1.02778063165324	1.04336186903794	9.13751e-20	1.04148629685668	1.03368223189013	1.04934990316846	3.24342e-26	1.04099122647064	1.03318996958154	1.04885213099605	1.22617e-25	+++	+++	+++	Auxiliary Variables	No-Subcat
2296	336397	Falls in the last year	UK Biobank Assessment Centre > Touchscreen > Health and medical history > General health	ORDERED-LOGISTIC	1.04016624254791	1.03135000351123	1.04905784501163	1.21878e-19	1.04827762657636	1.0393951449438	1.05723601627944	1.81171e-27	1.04756337658767	1.03868564726557	1.0565169845725	1.01506e-26	+++	+++	+++	Physical Health	General Health and Miscellaneous
6152#100	108081/228489(336570)	Blood clot, DVT, bronchitis, emphysema, asthma, rhinitis, eczema, allergy diagnosed by doctor	UK Biobank Assessment Centre > Touchscreen > Health and medical history > Medical conditions	LOGISTIC-BINARY	0.967214844693851	0.960215028058957	0.974265231433746	2.3543e-19	0.967931021985063	0.960925227366623	0.974987448634039	1.43525e-18	0.967797325186549	0.960791693604395	0.974853488499093	1.03795e-18	+++	+++	---	Physical Health	General Health and Miscellaneous
48	336398	Waist circumference	UK Biobank Assessment Centre > Physical measures > Anthropometry > Body size measures	LINEAR	0.0135888762379229	0.0106239832023363	0.0165537692735096	2.64655e-19	0.0176014950130262	0.0146369499982208	0.0205660400278316	2.70964e-31	0.0175227594923964	0.0145581983066625	0.0204873206781302	4.98352e-31	+++	+++	+++	Physical Health	Body Composition and Fitness
4631	67723/39161(106884)	Ever unenthusiastic/disinterested for a whole week	UK Biobank Assessment Centre > Touchscreen > Psychosocial factors > Mental health	LOGISTIC-BINARY	1.05912674284335	1.04590478406878	1.0725195670628	3.20958e-19	1.06090178532287	1.04766184007175	1.07431292868322	2.82586e-20	1.06192875741216	1.04868068711484	1.07534837282415	6.6231e-21	+++	+++	+++	Mental Health	Depression
41235	220396	Spells in hospital	Health-related outcomes > Hospital inpatient > Summary Administration	ORDERED-LOGISTIC	1.03580224569601	1.02786299001068	1.04380282451629	3.25605e-19	1.03471091401898	1.02677722029153	1.04270590974545	3.68403e-18	1.03431926309155	1.02638881199617	1.04231098926499	8.54478e-18	+++	+++	+++	Auxiliary Variables	No-Subcat
6146#100	19082/315763(334845)	Attendance/disability/mobility allowance	UK Biobank Assessment Centre > Touchscreen > Sociodemographics > Other sociodemographic factors	LOGISTIC-BINARY	0.935225227026033	0.921623653842601	0.949028787798487	3.28451e-19	0.928068791745763	0.914585594402174	0.941751784206104	1.56958e-23	0.929190803186409	0.915683453175708	0.942897422441568	8.37282e-23	+++	+++	---	Sociodemographic	No-Subcat
1538-0	207146/336333	Major dietary changes in the last 5 years	UK Biobank Assessment Centre > Touchscreen > Lifestyle and environment > Diet	MULTINOMIAL-LOGISTIC	0	0	0	8.72632e-19	0	0	0	2.09976e-27	0	0	0	6.55576e-27	+++	+++	---	Lifestyle/Behaviours	No-Subcat
20441	66961/43212(110173)	Ever had prolonged loss of interest in normal activities	Online follow-up > Mental health > Depression	LOGISTIC-BINARY	1.0570807806843	1.04415633184191	1.07016876838769	9.31603e-19	1.0576420123575	1.04468834310693	1.07076005364497	5.01134e-19	1.05702624910087	1.04408118130673	1.07013571543367	1.14378e-18	+++	+++	+++	Mental Health	Depression
2247	239214/84495(323709)	Hearing difficulty/problems	UK Biobank Assessment Centre > Touchscreen > Health and medical history > Hearing	LOGISTIC-BINARY	1.03643926575415	1.02819104218263	1.04475411545669	1.64443e-18	1.0338065213709	1.02558205325843	1.04209734548776	3.39859e-16	1.03306830621693	1.02484845273795	1.04135463408846	1.44342e-15	+++	+++	+++	Physical Health	Ear Nose and Throat
20515	110147	Recent trouble relaxing	Online follow-up > Mental health > Anxiety	ORDERED-LOGISTIC	1.06030149384443	1.04653004889333	1.07425415929295	1.67939e-18	1.05834117061576	1.04456141093229	1.07230271164302	2.27712e-17	1.05733655290517	1.0435704125633	1.07128428772082	7.61515e-17	+++	+++	+++	Mental Health	Anxiety
20487	110186	Felt hated by family member as a child	Online follow-up > Mental health > Traumatic events	ORDERED-LOGISTIC	1.07738464929548	1.05953434465607	1.09553568356892	2.27387e-18	1.07628240977061	1.05841629664218	1.09445010366583	7.55161e-18	1.07526946921974	1.05741494064857	1.09342547281102	2.00498e-17	+++	+++	+++	Mental Health	Trauma
2473	263272/67744(331016)	Other serious medical condition/disability diagnosed by doctor	UK Biobank Assessment Centre > Touchscreen > Health and medical history > Medical conditions	LOGISTIC-BINARY	1.03843467863909	1.02966113292272	1.04728319548014	2.98699e-18	1.03994731317576	1.03116071895362	1.04880906662655	1.45785e-19	1.03877176214107	1.02999378331749	1.04762505728667	1.56115e-18	+++	+++	+++	Physical Health	General Health and Miscellaneous
2335	282041/51833(333874)	Chest pain or discomfort	UK Biobank Assessment Centre > Touchscreen > Health and medical history > Chest pain	LOGISTIC-BINARY	1.0424937930277	1.03275950867708	1.05231980800593	3.48568e-18	1.0427909155653	1.03305700950149	1.05261656200553	2.00874e-18	1.04183152955932	1.0321042333475	1.05165086623062	1.10721e-17	+++	+++	+++	Physical Health	Cardiovascular Health
41249#1002	188132/148641(336773)	Methods of admission to hospital (recoded): Elective admission: Booked	Health-related outcomes > Hospital inpatient > Summary Administration	LOGISTIC-BINARY	1.03095279270921	1.02387622977223	1.03807890461406	4.17509e-18	1.03496242312327	1.02785823344173	1.04211645715593	1.3964e-22	1.03462422436572	1.02752217890408	1.04177612020445	3.49302e-22	+++	+++	+++	Auxiliary Variables	No-Subcat
41210#Z942	228162/108809(336971)	Operative procedures - secondary OPCS4: Z94.2 Right sided operation	Health-related outcomes > Hospital inpatient > Summary Operations	LOGISTIC-BINARY	1.03298935556	1.02543452154718	1.04060033819694	4.47437e-18	1.0309832950412	1.02344549209785	1.0385770679631	3.65155e-16	1.02975659161597	1.0222272725738	1.03734189444988	4.83737e-15	+++	+++	+++	Physical Health	General Health and Miscellaneous
41272#Z942	228162/108809(336971)	Operative procedures - OPCS4: Z94.2 Right sided operation	Health-related outcomes > Hospital inpatient > Summary Operations	LOGISTIC-BINARY	1.03298935556	1.02543452154718	1.04060033819694	4.47437e-18	1.0309832950412	1.02344549209785	1.0385770679631	3.65155e-16	1.02975659161597	1.0222272725738	1.03734189444988	4.83737e-15	+++	+++	+++	Physical Health	General Health and Miscellaneous
41245#1280	277235/58813(336048)	Main speciality of consultant (recoded): Gastroenterology	Health-related outcomes > Hospital inpatient > Summary Administration	LOGISTIC-BINARY	1.04030504913268	1.03104184571237	1.0496515847366	4.76835e-18	1.0412065788432	1.03193855277707	1.05055799043222	8.62314e-19	1.04015565769648	1.03089524085237	1.04949968729029	6.21471e-18	+++	+++	+++	Auxiliary Variables	No-Subcat
1618	55073/117231(172304)	Alcohol usually taken with meals	UK Biobank Assessment Centre > Touchscreen > Lifestyle and environment > Alcohol	LOGISTIC-BINARY	0.955000383387407	0.945034224129657	0.965070156855817	7.76451e-18	0.958775444080737	0.948773566168399	0.968881406411112	3.58227e-15	0.959509831726286	0.94949880958162	0.96962488948688	1.1226e-14	+++	+++	---	Lifestyle/Behaviours	No-Subcat
20161	100940	Pack years of smoking	UK Biobank Assessment Centre > Touchscreen > Lifestyle and environment > Smoking	LINEAR	0.0261893861216363	0.0202126991823704	0.0321660730609021	8.93281e-18	0.0258764526224661	0.0198912135883363	0.0318616916565958	2.40721e-17	0.0261166751930996	0.0201359550810697	0.0320973953051295	1.15521e-17	+++	+++	+++	Lifestyle/Behaviours	No-Subcat
20489	110082	Felt loved as a child	Online follow-up > Mental health > Traumatic events	ORDERED-LOGISTIC	0.952225527406529	0.941615567115546	0.962955038883058	1.11204e-17	0.947891983747353	0.937297048491209	0.958606681093074	1.06239e-20	0.948440480236911	0.937840460054549	0.95916030803331	2.71302e-20	+++	+++	---	Mental Health	Trauma
1239	336795	Current tobacco smoking	UK Biobank Assessment Centre > Touchscreen > Lifestyle and environment > Smoking	ORDERED-LOGISTIC	1.05075355246427	1.03889329621336	1.06274920825895	1.25593e-17	1.04504923680232	1.03325589098321	1.05697718916645	2.75065e-14	1.04472433052601	1.03293063014512	1.05665268793479	4.245e-14	+++	+++	+++	Lifestyle/Behaviours	No-Subcat
41246#1530	214077/114617(328694)	Treatment speciality of consultant (recoded): General surgery	Health-related outcomes > Hospital inpatient > Summary Administration	LOGISTIC-BINARY	1.03190143361994	1.02446717788694	1.03939015348283	1.70733e-17	1.03279010363687	1.0253510662196	1.04028365872575	2.18357e-18	1.0320236538008	1.02458959406133	1.03951226808943	1.28047e-17	+++	+++	+++	Auxiliary Variables	No-Subcat
20446	50075/60126(110201)	Ever had prolonged feelings of sadness or depression	Online follow-up > Mental health > Depression	LOGISTIC-BINARY	1.05388411086706	1.04121096367492	1.06671566270193	1.87633e-17	1.04938583770962	1.03674883825252	1.06218065576944	6.32488e-15	1.05010521519922	1.03746143791238	1.06290683060132	2.58757e-15	+++	+++	+++	Mental Health	Depression
21048	122495	Degree bothered by back pain in the past 3 months	Online follow-up > Digestive health	ORDERED-LOGISTIC	1.04700122094717	1.0359650770823	1.05815493293677	1.99404e-17	1.05077955508699	1.03968024448672	1.06199735855702	6.20246e-20	1.05051420427268	1.03941211504207	1.06173487629013	9.94438e-20	+++	+++	+++	Physical Health	Digestive Health
131928	289821/47150(336971)	Date M54 first reported (dorsalgia)	Health-related outcomes > First occurrences > Musculoskeletal system and connective tissue disorders	LOGISTIC-BINARY	1.04298219724303	1.03286455032592	1.05319881255303	2.63672e-17	1.04832411078035	1.03815712791094	1.05859067615968	2.28687e-21	1.04839746724534	1.03822697664596	1.05866801685423	2.05265e-21	+++	+++	+++	Physical Health	Musculoskeletal System
20488	110270	Physically abused by family as a child	Online follow-up > Mental health > Traumatic events	ORDERED-LOGISTIC	1.06830172859219	1.05196007908262	1.08489723707797	4.4891e-17	1.06879114214912	1.05241005528225	1.08542720568179	3.14764e-17	1.06911869858797	1.05272919734147	1.08576336113501	2.29002e-17	+++	+++	+++	Mental Health	Trauma
20510	110112	Recent feelings of depression	Online follow-up > Mental health > Depression	ORDERED-LOGISTIC	1.06264964102284	1.04758657322432	1.07792929809169	7.36014e-17	1.05226208630696	1.03731383080688	1.06742575428478	2.99955e-12	1.05162086263123	1.03668127297662	1.06677574636403	5.42209e-12	+++	+++	+++	Mental Health	Depression
4598	50758/58458(109216)	Ever depressed for a whole week	UK Biobank Assessment Centre > Touchscreen > Psychosocial factors > Mental health	LOGISTIC-BINARY	1.05254445220281	1.03995311463499	1.06529229594736	7.50878e-17	1.05401837985688	1.04142356115197	1.06676963573763	9.80057e-18	1.05372740158413	1.04114070076288	1.06647029430505	1.40828e-17	+++	+++	+++	Mental Health	Depression
6138#2	241662/92180(333842)	Qualifications: A levels/AS levels or equivalent	UK Biobank Assessment Centre > Touchscreen > Sociodemographics > Education	LOGISTIC-BINARY	0.967752302426532	0.960319865366161	0.975241107477366	7.83281e-17	0.973971348804761	0.966489875173693	0.98150972350807	2.02872e-11	0.97489267506754	0.967404987370433	0.982437468179728	1.01783e-10	+++	+++	---	Sociodemographic	No-Subcat
90028	72591	Average acceleration 01:00 - 01:59	Additional exposures > Physical activity measurement > Acceleration averages	LINEAR	0.0308208693640983	0.0235717404492969	0.0380699982788998	8.00083e-17	0.037080589575651	0.0298378062290561	0.044323372922246	1.1138e-23	0.0362119939519601	0.0289661393141519	0.0434578485897683	1.21814e-22	+++	+++	+++	Lifestyle/Behaviours	No-Subcat
41246#1480	256780/70490(327270)	Treatment speciality of consultant (recoded): Gastroenterology	Health-related outcomes > Hospital inpatient > Summary Administration	LOGISTIC-BINARY	1.03627748990532	1.02762196011576	1.04500618216131	8.30075e-17	1.03769179696878	1.02902793201589	1.04642891332571	5.19398e-18	1.03639440026785	1.02773999602833	1.04512218576674	6.53489e-17	+++	+++	+++	Auxiliary Variables	No-Subcat
20162	100940	Pack years adult smoking as proportion of life span exposed to smoking	UK Biobank Assessment Centre > Touchscreen > Lifestyle and environment > Smoking	LINEAR	0.0257574456855587	0.0196918921686367	0.0318229992024807	8.67389e-17	0.0252565234921074	0.0191822635998607	0.0313307833843541	3.69423e-16	0.0255240312392486	0.0194543594969236	0.0315937029815735	1.71231e-16	+++	+++	+++	Lifestyle/Behaviours	No-Subcat
20500	73012/36068(109080)	Ever suffered mental distress preventing usual activities	Online follow-up > Mental health > Mental distress	LOGISTIC-BINARY	1.05588936609838	1.0424435397616	1.0695117586238	9.09026e-17	1.05769433601559	1.04419904348636	1.07136754687623	1.12643e-17	1.0568061994989	1.04332227364053	1.07046817113267	3.39909e-17	+++	+++	+++	Mental Health	General
4581	110831	Financial situation satisfaction	UK Biobank Assessment Centre > Touchscreen > Psychosocial factors > Mental health	ORDERED-LOGISTIC	1.04779003551474	1.03631397769335	1.05939317827944	9.82107e-17	1.04122164249093	1.02983863191899	1.05273047173549	5.95054e-13	1.04019640842516	1.02883033632174	1.05168804797201	2.07155e-12	+++	+++	+++	Mental Health	Well-Being
131494	291897/45074(336971)	Date J45 first reported (asthma)	Health-related outcomes > First occurrences > Respiratory system disorders	LOGISTIC-BINARY	1.04287076430784	1.03257136413286	1.05327267621342	1.13612e-16	1.04647251301838	1.03613668547576	1.05691134193633	2.97386e-19	1.04526716426092	1.0349404612938	1.05569721380938	2.33999e-18	+++	+++	+++	Physical Health	Respiratory Health
22606#2	68291/15986(84277)	Workplace very noisy	Online follow-up > Work environment > Employment history	LOGISTIC-BINARY	1.07570719902586	1.05723729478395	1.09450413608389	1.48219e-16	1.06474354438185	1.04646771376516	1.0833422996175	1.23756e-12	1.06465739527486	1.04637679917743	1.08326224626093	1.34796e-12	+++	+++	+++	Sociodemographic	No-Subcat
4825	110454	Noisy workplace	UK Biobank Assessment Centre > Touchscreen > Health and medical history > Hearing	ORDERED-LOGISTIC	1.06277716416819	1.04752335387119	1.07825309717751	1.54022e-16	1.05233309601596	1.03724583977836	1.06763980389371	4.43309e-12	1.05152936412235	1.03645569739486	1.06682225433348	9.10974e-12	+++	+++	+++	Physical Health	Ear Nose and Throat
6152#8	297975/38595(336570)	Blood clot, DVT, bronchitis, emphysema, asthma, rhinitis, eczema, allergy diagnosed by doctor: Asthma	UK Biobank Assessment Centre > Touchscreen > Health and medical history > Medical conditions	LOGISTIC-BINARY	1.04552084068132	1.03448309342041	1.05667596008425	2.01597e-16	1.04591361619266	1.03486933310931	1.05707542010729	1.14518e-16	1.0453663316891	1.03432472665266	1.05652597367521	2.62236e-16	+++	+++	+++	Physical Health	Respiratory Health
20003#2038460150	275064/61866(336930)	Treatment/medication code: paracetamol	UK Biobank Assessment Centre > Verbal interview > Medications	LOGISTIC-BINARY	1.03721622476735	1.02815247049721	1.04635997923549	3.35684e-16	1.04490420022628	1.03577160867936	1.05411762453471	1.05101e-22	1.04507073364403	1.03593459280221	1.05428804624884	7.56299e-23	+++	+++	+++	Physical Health	Pain
90030	72591	Average acceleration 03:00 - 03:59	Additional exposures > Physical activity measurement > Acceleration averages	LINEAR	0.0301864904211986	0.0229326798383039	0.0374403010040933	3.50443e-16	0.0319367141679841	0.024688095451703	0.0391853328842652	5.96025e-18	0.03086663620091	0.0236149321782163	0.0381183402236037	7.38947e-17	+++	+++	+++	Lifestyle/Behaviours	No-Subcat
6142#4	323575/12458(336033)	Current employment status: Unable to work because of sickness or disability	UK Biobank Assessment Centre > Touchscreen > Sociodemographics > Employment	LOGISTIC-BINARY	1.07736863286701	1.05823624347368	1.09684370300628	3.57161e-16	1.08768968204527	1.06837516855154	1.10735059311697	3.72508e-20	1.08587263543654	1.06657812932211	1.10551527876276	2.12542e-19	+++	+++	+++	Sociodemographic	No-Subcat
131286	253403/83568(336971)	Date I10 first reported (essential (primary) hypertension)	Health-related outcomes > First occurrences > Circulatory system disorders	LOGISTIC-BINARY	1.03451880583263	1.02610149863774	1.04300560047804	3.90708e-16	1.03938858471248	1.03093860470661	1.04790840597915	1.76584e-20	1.03783822034668	1.02939997325294	1.04634634161609	4.82414e-19	+++	+++	+++	Physical Health	Cardiovascular Health
6164#100	315932/19430(335362)	Types of physical activity in last 4 weeks	UK Biobank Assessment Centre > Touchscreen > Lifestyle and environment > Physical activity	LOGISTIC-BINARY	1.06154072880246	1.04626418518683	1.07703869467825	6.70296e-16	1.06393914981806	1.04863096955821	1.07946929596592	5.17953e-17	1.06306089814956	1.04775843526849	1.07858648661755	1.37617e-16	+++	+++	+++	Lifestyle/Behaviours	No-Subcat
2814	109409/71430(180839)	Ever used hormone-replacement therapy (HRT)	UK Biobank Assessment Centre > Touchscreen > Sex-specific factors > Female-specific factors	LOGISTIC-BINARY	1.04349036003299	1.03271150652692	1.0543835918652	9.34848e-16	1.04209658553142	1.031327711758	1.05297968226849	7.27109e-15	1.04214075850086	1.03137084409759	1.05302496125653	6.84938e-15	+++	+++	+++	Physical Health	Reproductive Health
50	336234	Standing height	UK Biobank Assessment Centre > Physical measures > Anthropometry > Body size measures	LINEAR	-0.00968689930908298	-0.0120553451089907	-0.00731845350917524	1.09373e-15	-0.0101069869008379	-0.0124753998956253	-0.00773857390605044	6.08554e-17	-0.0106324361895869	-0.0130008388386246	-0.00826403354054922	1.38834e-18	+++	+++	---	Physical Health	Body Composition and Fitness
20502	79483/27612(107095)	Ever had period extreme irritability	Online follow-up > Mental health > Mania	LOGISTIC-BINARY	1.05821231158388	1.04365557621375	1.07297483344454	1.19008e-15	1.05354663705104	1.03901529012225	1.06828397549403	1.83315e-13	1.05402915312145	1.03948964822187	1.06877538252074	1.13531e-13	+++	+++	+++	Mental Health	Mania
102	317630	Pulse rate, automated reading	UK Biobank Assessment Centre > Physical measures > Blood pressure	LINEAR	0.0141242390722736	0.0106658971783597	0.0175825809661876	1.20125e-15	0.0141611077919897	0.0107018376662553	0.0176203779177241	1.03141e-15	0.0142157678001534	0.0107564786390703	0.0176750569612365	8.01428e-16	+++	+++	+++	Physical Health	Cardiovascular Health
6146#3	323008/11837(334845)	Attendance/disability/mobility allowance: Blue badge	UK Biobank Assessment Centre > Touchscreen > Sociodemographics > Other sociodemographic factors	LOGISTIC-BINARY	1.07715445069367	1.05752422475018	1.09714578936478	2.35547e-15	1.08103890163071	1.06136591365234	1.10107337107539	9.05266e-17	1.07915277296594	1.05950348841904	1.09916525950765	4.45926e-16	+++	+++	+++	Sociodemographic	No-Subcat
30870	320992	Triglycerides	Biological samples > Assay results > Blood assays > Blood biochemistry	LINEAR	0.0135670099061995	0.0102076954686261	0.016926324343773	2.46864e-15	0.0140747227927009	0.0107154329406887	0.0174340126447132	2.18565e-16	0.0141539754940215	0.0107946736418726	0.0175132773461703	1.48586e-16	+++	+++	+++	Physical Health	Cardiovascular Health
6159#1	269466/66965(336431)	Pain type(s) experienced in last month: Headache	UK Biobank Assessment Centre > Touchscreen > Health and medical history > Pain	LOGISTIC-BINARY	1.03525327536376	1.02639529855173	1.04418787185523	2.74049e-15	1.0348771089795	1.02601756972428	1.0438133285354	5.4938e-15	1.03485756780142	1.02599668516065	1.04379540546778	5.75034e-15	+++	+++	+++	Physical Health	Pain
2030	235649/92897(328546)	Guilty feelings	UK Biobank Assessment Centre > Touchscreen > Psychosocial factors > Mental health	LOGISTIC-BINARY	1.0313827974109	1.02349563220389	1.03933110006729	3.03939e-15	1.03087738663411	1.02298756109908	1.03882840943064	8.64865e-15	1.03074057281855	1.02285131089295	1.03869117209644	1.13361e-14	+++	+++	+++	Mental Health	Well-Being
2149	277622	Lifetime number of sexual partners	UK Biobank Assessment Centre > Touchscreen > Lifestyle and environment > Sexual factors	ORDERED-LOGISTIC	1.02854764959929	1.02136794945695	1.03577781940259	3.39629e-15	1.03211637690971	1.02491466748923	1.03936869017091	8.91416e-19	1.03153543547627	1.0243376649719	1.0387837829554	3.61661e-18	+++	+++	+++	Lifestyle/Behaviours	No-Subcat
41249#1003	263352/73258(336610)	Methods of admission to hospital (recoded): Elective admission: Planned	Health-related outcomes > Hospital inpatient > Summary Administration	LOGISTIC-BINARY	1.0336657928052	1.02516914939183	1.04223303752812	3.76269e-15	1.0292200428661	1.02076311236969	1.0377471272134	7.82578e-12	1.02940956334275	1.02095009585251	1.0379394378852	5.79708e-12	+++	+++	+++	Auxiliary Variables	No-Subcat
20514	110204	Recent lack of interest or pleasure in doing things	Online follow-up > Mental health > Depression	ORDERED-LOGISTIC	1.06251740394933	1.04653728369793	1.07874153294005	4.43205e-15	1.05475914544847	1.03886660024546	1.07089481425655	5.90866e-12	1.05419045724421	1.03830508169842	1.07031886844558	9.65002e-12	+++	+++	+++	Mental Health	Depression
1249	311132	Past tobacco smoking	UK Biobank Assessment Centre > Touchscreen > Lifestyle and environment > Smoking	ORDERED-LOGISTIC	0.974407214328809	0.968113171206678	0.98074217723181	4.46824e-15	0.973311243221834	0.967031078060021	0.979632193499404	2.60678e-16	0.973389509083605	0.9671077809309	0.979712039419234	3.22687e-16	+++	+++	---	Lifestyle/Behaviours	No-Subcat
20479	109741	Ever thought that life not worth living	Online follow-up > Mental health > Self-harm behaviours	ORDERED-LOGISTIC	1.05228123950195	1.03895481807211	1.06577859570684	4.6603e-15	1.04462374889725	1.03137489523647	1.05804279491401	2.04057e-11	1.04553597206085	1.03227307316933	1.05896927594654	8.15487e-12	+++	+++	+++	Mental Health	Suicide and Self Harm
4728	86359/24002(110361)	Leg pain on walking	UK Biobank Assessment Centre > Touchscreen > Health and medical history > Claudication and peripheral artery disease	LOGISTIC-BINARY	1.05912888292038	1.0440143186235	1.07446438395257	4.76663e-15	1.05809573590322	1.04302185786857	1.07338972092447	1.22739e-14	1.05766141530657	1.0425967791942	1.07294661248718	1.88132e-14	+++	+++	+++	Physical Health	Cardiovascular Health
6160#1	234763/101381(336144)	Leisure/social activities: Sports club or gym	UK Biobank Assessment Centre > Touchscreen > Psychosocial factors > Social support	LOGISTIC-BINARY	0.970917842870079	0.963763040842325	0.978124754294286	5.22792e-15	0.975567184815229	0.968378458815533	0.982808372731013	5.54289e-11	0.976056034392112	0.968864385349571	0.983300294876089	1.33302e-10	+++	+++	---	Mental Health	Social Support
1448-3	188326/325364	Bread type	UK Biobank Assessment Centre > Touchscreen > Lifestyle and environment > Diet	MULTINOMIAL-LOGISTIC	0	0	0	8.44474e-15	0	0	0	1.07438e-08	0	0	0	1.05246e-08	+++	+++	---	Lifestyle/Behaviours	No-Subcat
30300	321635	High light scatter reticulocyte count	Biological samples > Assay results > Blood assays > Blood count	LINEAR	0.0135072578918945	0.0100816352961809	0.0169328804876081	1.09406e-14	0.0140006551077799	0.0105754621861887	0.017425848029371	1.13706e-15	0.0141210641995386	0.0106958463517667	0.0175462820473105	6.48142e-16	+++	+++	+++	Physical Health	Blood and Immune System
41245#1040	328190/7695(335885)	Main speciality of consultant (recoded): Anaesthetics	Health-related outcomes > Hospital inpatient > Summary Administration	LOGISTIC-BINARY	1.09304608161761	1.06862567882823	1.118018082309	1.1731e-14	1.10260377857018	1.07798383080786	1.12777978067182	2.26935e-17	1.10320493994304	1.07855347852515	1.12841686950109	1.60174e-17	+++	+++	+++	Auxiliary Variables	No-Subcat
6154#5	313297/20059(333356)	Medication for pain relief, constipation, heartburn: Omeprazole (e.g. Zanprol)	UK Biobank Assessment Centre > Touchscreen > Health and medical history > Medication	LOGISTIC-BINARY	1.05803266666605	1.04296960964084	1.07331183076216	1.24826e-14	1.06973506174289	1.05452316764307	1.08516528641799	2.82657e-20	1.06942407536362	1.05420984605203	1.08485787462123	4.26647e-20	+++	+++	+++	Physical Health	Digestive Health
22501	86332	Year ended full time education	Online follow-up > Work environment	LINEAR	-0.010944162574233	-0.0137259644437571	-0.00816236070470889	1.26167e-14	-0.0094649320583373	-0.0122516955860779	-0.0066781685305967	2.81344e-11	-0.00913129318928573	-0.0119192621766885	-0.00634332420188296	1.37465e-10	+++	+++	---	Sociodemographic	No-Subcat
6146#2	320515/14330(334845)	Attendance/disability/mobility allowance: Disability living allowance	UK Biobank Assessment Centre > Touchscreen > Sociodemographics > Other sociodemographic factors	LOGISTIC-BINARY	1.06790902501375	1.05017927109277	1.08593538111489	1.44327e-14	1.07129284849147	1.05352083183949	1.08936210428952	7.07637e-16	1.07008937854413	1.05232848286379	1.08814906866004	2.13639e-15	+++	+++	+++	Sociodemographic	No-Subcat
1787	201179/88455(289634)	Maternal smoking around birth	UK Biobank Assessment Centre > Touchscreen > Early life factors	LOGISTIC-BINARY	1.03145400693583	1.02327896976153	1.0396948167242	2.38618e-14	1.04014888186801	1.03190779395639	1.04845649375338	3.05347e-22	1.04068591820471	1.03243763255823	1.04900096277383	9.02836e-23	+++	+++	+++	Family and Childhood	No-Subcat
41272#G451	288463/48508(336971)	Operative procedures - OPCS4: G45.1 Fibreoptic endoscopic examination of upper gastrointestinal tract and biopsy of lesion of upper gastrointestinal tract	Health-related outcomes > Hospital inpatient > Summary Operations	LOGISTIC-BINARY	1.03834774407959	1.02834559491902	1.04844702652225	2.53639e-14	1.04081160938981	1.03079164546669	1.05092890464272	5.28685e-16	1.03941469112583	1.0294060605945	1.04952091876842	4.84785e-15	+++	+++	+++	Physical Health	Digestive Health
1950	145425/182175(327600)	Sensitivity / hurt feelings	UK Biobank Assessment Centre > Touchscreen > Psychosocial factors > Mental health	LOGISTIC-BINARY	1.02768004767863	1.0204764969028	1.03493520302147	2.79674e-14	1.02593713535936	1.0187459043157	1.03317983009836	9.70743e-13	1.02644758981335	1.019252701315	1.03369395067384	3.51289e-13	+++	+++	+++	Mental Health	Well-Being
21025	122413	Frequency of discomfort/pain in abdomen in last 3 months	Online follow-up > Digestive health	ORDERED-LOGISTIC	1.04081188090024	1.03011308855188	1.05162179129863	3.2734e-14	1.04303708612025	1.03229417210491	1.05389179985767	1.5102e-15	1.04415108510292	1.03339262189047	1.05502155272514	2.95862e-16	+++	+++	+++	Physical Health	Digestive Health
1873	331817	Number of full brothers	UK Biobank Assessment Centre > Touchscreen > Family history	ORDERED-LOGISTIC	1.02452406162949	1.01812072549377	1.03096767070402	3.62513e-14	1.02538960100476	1.01898248674069	1.03183700164641	4.51476e-15	1.02543361489943	1.01902519664579	1.03188233424146	4.09793e-15	+++	+++	+++	Family and Childhood	No-Subcat
6159#6	298969/37462(336431)	Pain type(s) experienced in last month: Hip pain	UK Biobank Assessment Centre > Touchscreen > Health and medical history > Pain	LOGISTIC-BINARY	1.04232741870847	1.03114077585422	1.05363495590502	5.06366e-14	1.05243081466862	1.04114125171963	1.06384261375088	1.58806e-20	1.05083490592095	1.03955901625389	1.06223342317515	2.09515e-19	+++	+++	+++	Physical Health	Pain
130868	311818/25153(336971)	Date F17 first reported (mental and behavioural disorders due to use of tobacco)	Health-related outcomes > First occurrences > Mental and behavioural disorders	LOGISTIC-BINARY	1.0505884972199	1.03714526321141	1.06420477872741	5.867e-14	1.0527983303013	1.03932801114641	1.06644217113643	4.82187e-15	1.0520451491401	1.03857991581099	1.06568474933456	1.16626e-14	+++	+++	+++	Mental Health	Addiction
6138#100	276764/57078(333842)	Qualifications	UK Biobank Assessment Centre > Touchscreen > Sociodemographics > Education	LOGISTIC-BINARY	1.03638814620602	1.02672326628874	1.04614422113218	7.61732e-14	1.04064948621121	1.03095667885774	1.05043378021426	7.10482e-17	1.03904567884279	1.02936641277711	1.04881655974688	1.04906e-15	+++	+++	+++	Sociodemographic	No-Subcat
20004#1357	303066/33864(336930)	Operation code: hysterectomy	UK Biobank Assessment Centre > Verbal interview > Operations	LOGISTIC-BINARY	1.04704339185702	1.03450124331014	1.05973853134078	7.61811e-14	1.04840499249285	1.03585220687978	1.06111094109011	1.45326e-14	1.04782119827157	1.03527310341152	1.06052287928111	2.97473e-14	+++	+++	+++	Physical Health	Reproductive Health
30290	321636	High light scatter reticulocyte percentage	Biological samples > Assay results > Blood assays > Blood count	LINEAR	0.013126027326998	0.00967604072139389	0.0165760139326021	8.87184e-14	0.0136230686043354	0.0101735127175911	0.0170726244910797	9.94175e-15	0.0137519390115645	0.0103023581969176	0.0172015198262114	5.57744e-15	+++	+++	+++	Physical Health	Blood and Immune System
6164#1	93391/241971(335362)	Types of physical activity in last 4 weeks: Walking for pleasure (not as a means of transport)	UK Biobank Assessment Centre > Touchscreen > Lifestyle and environment > Physical activity	LOGISTIC-BINARY	0.971672705320224	0.964343752675521	0.979057102393264	1.01348e-13	0.972180908812554	0.964848657054467	0.979568631937011	2.7871e-13	0.971696016152819	0.964366470127845	0.979080869322681	1.06508e-13	+++	+++	---	Lifestyle/Behaviours	No-Subcat
20003#1140879616	330574/6356(336930)	Treatment/medication code: amitriptyline	UK Biobank Assessment Centre > Verbal interview > Medications	LOGISTIC-BINARY	1.09876526531882	1.0718143703743	1.12638575289961	1.04931e-13	1.1085485582935	1.081369472986	1.13640308324358	4.02693e-16	1.1036112426321	1.07653148470756	1.13136831387827	7.34437e-15	+++	+++	+++	Mental Health	Depression
2844	59017/120739(179756)	Had other major operations	UK Biobank Assessment Centre > Touchscreen > Health and medical history > Operations	LOGISTIC-BINARY	1.03830150531841	1.02804314329319	1.04866448457714	1.18344e-13	1.03598337953326	1.02574573566262	1.04632533660571	3.03685e-12	1.03626226312368	1.02602222163688	1.04660645838129	2.07377e-12	+++	+++	+++	Physical Health	General Health and Miscellaneous
41272#G459	309287/27684(336971)	Operative procedures - OPCS4: G45.9 Unspecified diagnostic fibreoptic endoscopic examination of upper gastrointestinal tract	Health-related outcomes > Hospital inpatient > Summary Operations	LOGISTIC-BINARY	1.04777147320932	1.03492288359859	1.06077863661334	1.23409e-13	1.05175615855106	1.03886844106409	1.06480294140559	1.03947e-15	1.05031321199468	1.03743912258482	1.06334698089361	6.13397e-15	+++	+++	+++	Physical Health	Digestive Health
20458	109930	General happiness	Online follow-up > Mental health > Happiness and subjective well-being	ORDERED-LOGISTIC	1.04269800439117	1.03116571051539	1.05435927249552	1.73681e-13	1.03798169359835	1.02647470119341	1.04961768175354	5.61866e-11	1.03838962781291	1.02687903185487	1.05002924950348	3.51644e-11	+++	+++	+++	Mental Health	Well-Being
20111#12	242298/18283(260581)	Illnesses of siblings: Severe depression	UK Biobank Assessment Centre > Touchscreen > Family history	LOGISTIC-BINARY	1.05798014036199	1.04218043764837	1.07401771763193	2.10158e-13	1.05857564945007	1.04276223401071	1.07462728704591	1.23304e-13	1.05958374020576	1.04374944053485	1.07565788161686	4.91842e-14	+++	+++	+++	Family and Childhood	No-Subcat
41200#G459	310337/26634(336971)	Operative procedures - main OPCS4: G45.9 Unspecified diagnostic fibreoptic endoscopic examination of upper gastrointestinal tract	Health-related outcomes > Hospital inpatient > Summary Operations	LOGISTIC-BINARY	1.04813134537505	1.03505348451693	1.06137341714888	2.16056e-13	1.05228414900184	1.03916433670576	1.06556870855853	1.69639e-15	1.05077317441779	1.03766797851124	1.06404375256643	1.03791e-14	+++	+++	+++	Physical Health	Digestive Health
20421	75913/27297(103210)	Ever felt worried, tense, or anxious for most of a month or longer	Online follow-up > Mental health > Anxiety	LOGISTIC-BINARY	1.05354793173635	1.03897056779036	1.06833235444033	2.17978e-13	1.05112776792063	1.0365704724655	1.06589211622505	2.43029e-12	1.05132006959603	1.03675731293786	1.06609059105744	2.04374e-12	+++	+++	+++	Mental Health	Anxiety
6164#2	172567/162795(335362)	Types of physical activity in last 4 weeks: Other exercises (eg: swimming, cycling, keep fit, bowling)	UK Biobank Assessment Centre > Touchscreen > Lifestyle and environment > Physical activity	LOGISTIC-BINARY	0.974781182866171	0.968151861835139	0.981455299377422	2.19355e-13	0.973025302587938	0.966407655189797	0.979687619658786	4.02981e-15	0.97334058216214	0.966720851028782	0.980005014305046	8.42558e-15	+++	+++	---	Lifestyle/Behaviours	No-Subcat
1845	130890	Mother's age	UK Biobank Assessment Centre > Touchscreen > Family history	LINEAR	-0.012067159890172	-0.0152912350630564	-0.00884308471728769	2.21542e-13	-0.0117941689918563	-0.0150282025956247	-0.00856013538808784	8.86107e-13	-0.0117305408246432	-0.0149652905815686	-0.00849579106771785	1.18587e-12	+++	+++	---	Family and Childhood	No-Subcat
728	335005	Number of vehicles in household	UK Biobank Assessment Centre > Touchscreen > Sociodemographics > Household	ORDERED-LOGISTIC	0.976609918031673	0.970449036561199	0.982809911767772	2.30147e-13	0.97713393984407	0.970968743960935	0.983338281827957	7.90988e-13	0.977386287098432	0.971219829127	0.983591897075181	1.40928e-12	+++	+++	---	Sociodemographic	No-Subcat
21064	86614/25476(112090)	Sensitive stomach	Online follow-up > Digestive health	LOGISTIC-BINARY	1.05369335436354	1.03901125100129	1.06858480561712	2.77225e-13	1.05500126263329	1.04026127616437	1.06995237159415	8.78957e-14	1.05550848870605	1.04075295607438	1.07047624794338	5.46326e-14	+++	+++	+++	Physical Health	Digestive Health
131638	314975/21996(336971)	Date K58 first reported (irritable bowel syndrome)	Health-related outcomes > First occurrences > Digestive system disorders	LOGISTIC-BINARY	1.05237961461195	1.03802559063455	1.06693076031234	3.18122e-13	1.04986140396551	1.03553779824921	1.06438180387384	3.84826e-12	1.05006515378171	1.03573400427239	1.06459425030498	3.22013e-12	+++	+++	+++	Physical Health	Digestive Health
20160	132826/202998(335824)	Ever smoked	UK Biobank Assessment Centre > Touchscreen > Lifestyle and environment > Smoking	LOGISTIC-BINARY	1.0262194256981	1.0190922566061	1.03339722758632	3.38166e-13	1.0272603050705	1.02012494921273	1.03444638367341	3.95976e-14	1.02702270702083	1.01988928683647	1.03420676717964	6.49952e-14	+++	+++	+++	Lifestyle/Behaviours	No-Subcat
30760	294000	HDL cholesterol	Biological samples > Assay results > Blood assays > Blood biochemistry	LINEAR	-0.0121138218653498	-0.0153837756941356	-0.00884386803656406	3.85516e-13	-0.0165069811331554	-0.0197783346522156	-0.0132356276140951	4.64523e-23	-0.0171984779493778	-0.0204696949890764	-0.0139272609096792	6.78403e-25	+++	+++	---	Physical Health	Cardiovascular Health
41200#G451	290341/46630(336971)	Operative procedures - main OPCS4: G45.1 Fibreoptic endoscopic examination of upper gastrointestinal tract and biopsy of lesion of upper gastrointestinal tract	Health-related outcomes > Hospital inpatient > Summary Operations	LOGISTIC-BINARY	1.03704873011075	1.02689586034862	1.04730174460203	4.2408e-13	1.03894805639319	1.02878268559582	1.0492137043921	2.60147e-14	1.03768493805879	1.02752984049988	1.04794060978233	1.6735e-13	+++	+++	+++	Physical Health	Digestive Health
131916	317588/19383(336971)	Date M47 first reported (spondylosis)	Health-related outcomes > First occurrences > Musculoskeletal system and connective tissue disorders	LOGISTIC-BINARY	1.05536755525599	1.04008724492314	1.07087072465527	4.40858e-13	1.06478043487151	1.04938352421812	1.08040190829124	3.00095e-17	1.06405421182375	1.04866163088371	1.07967251717196	6.76634e-17	+++	+++	+++	Physical Health	Musculoskeletal System
20508	110330	Recent trouble concentrating on things	Online follow-up > Mental health > Depression	ORDERED-LOGISTIC	1.05858133157285	1.04239444331604	1.07501957895108	4.47447e-13	1.06133605095863	1.04507541943271	1.0778496863661	4.15691e-14	1.06039019327201	1.04414019528179	1.07689309066777	9.98758e-14	+++	+++	+++	Mental Health	Depression
6160#100	234292/101852(336144)	Leisure/social activities	UK Biobank Assessment Centre > Touchscreen > Psychosocial factors > Social support	LOGISTIC-BINARY	1.02757819438759	1.02003432668219	1.03517814871569	4.61581e-13	1.02045438830076	1.01296265530475	1.02800165878968	7.21724e-08	1.02082968080944	1.01333468945326	1.02838037047009	4.18024e-08	+++	+++	+++	Mental Health	Social Support
20003#1140865634	317283/19647(336930)	Treatment/medication code: omeprazole	UK Biobank Assessment Centre > Verbal interview > Medications	LOGISTIC-BINARY	1.0548864690781	1.03972769977827	1.07026460867235	4.62835e-13	1.05951626476862	1.04430834875757	1.0749441601727	4.58519e-15	1.05955377197837	1.04433977526434	1.07498904845668	4.52582e-15	+++	+++	+++	Physical Health	Digestive Health
131060	326047/10924(336971)	Date G47 first reported (sleep disorders)	Health-related outcomes > First occurrences > Nervous system disorders	LOGISTIC-BINARY	1.07276189142636	1.05250100491167	1.09340846325579	5.17787e-13	1.08229158093083	1.06186127115901	1.10311093769762	4.15603e-16	1.07875345204057	1.05837738273253	1.0995199156361	6.60172e-15	+++	+++	+++	Sleep	No-Subcat
131872	312822/24149(336971)	Date M17 first reported (gonarthrosis [arthrosis of knee])	Health-related outcomes > First occurrences > Musculoskeletal system and connective tissue disorders	LOGISTIC-BINARY	1.04978319944422	1.03602552637688	1.06372242217963	5.25401e-13	1.0608932504956	1.04700725751545	1.07496258214177	1.44778e-18	1.06084220246835	1.046951817877	1.07491695519827	1.59185e-18	+++	+++	+++	Physical Health	Musculoskeletal System
41249#2002	292231/44317(336548)	Methods of admission to hospital (recoded): Emergency admission: GP	Health-related outcomes > Hospital inpatient > Summary Administration	LOGISTIC-BINARY	1.03754653981776	1.02720129903342	1.04799560894319	5.61979e-13	1.04006834288652	1.02970062966516	1.05054016686865	1.51584e-14	1.03892620744893	1.02856764494369	1.04938922641408	8.05254e-14	+++	+++	+++	Auxiliary Variables	No-Subcat
20485	110059	Ever contemplated self-harm	Online follow-up > Mental health > Self-harm behaviours	ORDERED-LOGISTIC	1.0639514749447	1.04612057022091	1.0820863036829	6.57496e-13	1.05998472388839	1.04218478331383	1.07808867761832	1.56895e-11	1.05960243014387	1.04180522915726	1.07770366143681	2.10941e-11	+++	+++	+++	Mental Health	Suicide and Self Harm
131888	279153/57818(336971)	Date M25 first reported (other joint disorders, not elsewhere classified)	Health-related outcomes > First occurrences > Musculoskeletal system and connective tissue disorders	LOGISTIC-BINARY	1.03346083936305	1.02422321069902	1.04278168625561	6.73668e-13	1.03356742222605	1.02433119395991	1.04288685983686	5.6355e-13	1.03323390903007	1.02399914249459	1.04255219017823	9.52104e-13	+++	+++	+++	Physical Health	Musculoskeletal System
41246#2350	318019/5689(323708)	Treatment speciality of consultant (recoded): Pain management	Health-related outcomes > Hospital inpatient > Summary Administration	LOGISTIC-BINARY	1.10077983783215	1.07230034040683	1.13000656836794	6.93965e-13	1.11997972574977	1.09101927858169	1.14970008873237	2.28382e-17	1.12191239692691	1.09287756386363	1.15171432187537	8.01396e-18	+++	+++	+++	Auxiliary Variables	No-Subcat
131492	326503/10468(336971)	Date J44 first reported (other chronic obstructive pulmonary disease)	Health-related outcomes > First occurrences > Respiratory system disorders	LOGISTIC-BINARY	1.07390108392158	1.05307028323882	1.09514022655597	9.69956e-13	1.07020563983549	1.04948710256548	1.0913293898643	1.02315e-11	1.06930875891179	1.04859885691217	1.09042610101108	1.86864e-11	+++	+++	+++	Physical Health	Respiratory Health
2237	336819	Plays computer games	UK Biobank Assessment Centre > Touchscreen > Lifestyle and environment > Electronic device use	ORDERED-LOGISTIC	1.03054588336005	1.022049630852	1.03911276483219	1.0532e-12	1.02402438910709	1.01558144630809	1.03253752153329	1.90726e-08	1.02620791846142	1.01774551240046	1.03474068819922	9.16122e-10	+++	+++	+++	Lifestyle/Behaviours	No-Subcat
21035	86888/35397(122285)	Currently (in last 3 months) suffer from abdominal pain	Online follow-up > Digestive health	LOGISTIC-BINARY	1.04664532508397	1.03359457074023	1.05986274705096	1.07238e-12	1.0498291504261	1.03670764156509	1.06311902889427	3.53394e-14	1.05060501718326	1.03746660566506	1.06391257110099	1.49657e-14	+++	+++	+++	Physical Health	Digestive Health
21062	94790/27427(122217)	Ever been offered/sought treatment for anxiety	Online follow-up > Digestive health	LOGISTIC-BINARY	1.05032667386364	1.03622445233928	1.06462221222912	1.08596e-12	1.04895241199485	1.03483754655567	1.06326135088723	4.71466e-12	1.04953052462701	1.03539971123861	1.06385644226431	2.76101e-12	+++	+++	+++	Physical Health	Digestive Health
130814	268015/68956(336971)	Date E78 first reported (disorders of lipoprotein metabolism and other lipidaemias)	Health-related outcomes > First occurrences > Endocrine, nutritional and metabolic diseases	LOGISTIC-BINARY	1.03205877264727	1.02308842446303	1.04110800283167	1.39344e-12	1.03756390565452	1.02855514635877	1.04665197248814	1.15417e-16	1.03640348711538	1.02740373649024	1.04548266880672	9.34264e-16	+++	+++	+++	Physical Health	Endocrine and Metabolic System
20523	110194	Physical violence by partner or ex-partner as an adult	Online follow-up > Mental health > Traumatic events	ORDERED-LOGISTIC	1.06660516292235	1.0476339545854	1.08591991371912	1.90418e-12	1.07097237154346	1.05186946412803	1.09042220515473	8.26294e-14	1.07153505683294	1.05241698374488	1.09100042640541	5.42729e-14	+++	+++	+++	Mental Health	Trauma
1697	331846	Comparative height size at age 10	UK Biobank Assessment Centre > Touchscreen > Early life factors	ORDERED-LOGISTIC	0.976915417741758	0.970562763305265	0.983309652403575	2.27795e-12	0.977822056949296	0.971458864663363	0.984226929040254	1.66512e-11	0.976706451133613	0.970350134282052	0.983104405289577	1.49484e-12	+++	+++	---	Family and Childhood	No-Subcat
130708	316509/20462(336971)	Date E11 first reported (non-insulin-dependent diabetes mellitus)	Health-related outcomes > First occurrences > Endocrine, nutritional and metabolic diseases	LOGISTIC-BINARY	1.05230232997699	1.03738114134962	1.06743667030693	2.61433e-12	1.06652172710095	1.05142052777389	1.08183876087649	8.60864e-19	1.06619753292583	1.05109480071267	1.08151729479327	1.29518e-18	+++	+++	+++	Physical Health	Endocrine and Metabolic System
30730	321084	Gamma glutamyltransferase	Biological samples > Assay results > Blood assays > Blood biochemistry	LINEAR	0.011430153168109	0.0082185576211629	0.014641748715055	3.05176e-12	0.00969387291604579	0.00648207903594454	0.012905666796147	3.30985e-09	0.00948379987114729	0.00627194985036545	0.0126956498919291	7.15881e-09	+++	+++	+++	Physical Health	Digestive Health
4653	89768/19172(108940)	Ever highly irritable/argumentative for 2 days	UK Biobank Assessment Centre > Touchscreen > Psychosocial factors > Mental health	LOGISTIC-BINARY	1.05750374739722	1.04101107838041	1.07425917916596	3.14004e-12	1.0666884593388	1.05004193694458	1.08360139933578	8.68482e-16	1.06577791902405	1.04914802905927	1.08267478497119	2.04305e-15	+++	+++	+++	Mental Health	Well-Being
41210#Z943	232676/104295(336971)	Operative procedures - secondary OPCS4: Z94.3 Left sided operation	Health-related outcomes > Hospital inpatient > Summary Operations	LOGISTIC-BINARY	1.02658978566779	1.01901057439176	1.03422567186607	3.89883e-12	1.0340863405084	1.02645363724076	1.04177629685856	7.499e-19	1.03311643071124	1.02549026279955	1.04079989803785	6.80021e-18	+++	+++	+++	Physical Health	General Health and Miscellaneous
41272#Z943	232676/104295(336971)	Operative procedures - OPCS4: Z94.3 Left sided operation	Health-related outcomes > Hospital inpatient > Summary Operations	LOGISTIC-BINARY	1.02658978566779	1.01901057439176	1.03422567186607	3.89883e-12	1.0340863405084	1.02645363724076	1.04177629685856	7.499e-19	1.03311643071124	1.02549026279955	1.04079989803785	6.80021e-18	+++	+++	+++	Physical Health	General Health and Miscellaneous
20498	110331	Felt very upset when reminded of stressful experience in past month	Online follow-up > Mental health > Traumatic events	ORDERED-LOGISTIC	1.04353160040627	1.03103973440764	1.05617481529177	4.08703e-12	1.04465338352348	1.03211352044988	1.0573456020917	1.34861e-12	1.04503649867575	1.03249261375433	1.05773278086067	8.73807e-13	+++	+++	+++	Mental Health	Trauma
21058	122421	Degree bothered by urinary frequency/bladder irritability in the last 3 months	Online follow-up > Digestive health	ORDERED-LOGISTIC	1.0391938050724	1.02793270779045	1.05057826870999	4.67074e-12	1.04227991260965	1.03095711903759	1.05372706213398	1.08748e-13	1.04144718035779	1.03012953939173	1.05288916393527	3.24247e-13	+++	+++	+++	Physical Health	Digestive Health
21051	122515	Degree bothered by headaches in the last 3 months	Online follow-up > Digestive health	ORDERED-LOGISTIC	1.04193433847981	1.02986604911298	1.05414404779962	4.83505e-12	1.03461875860743	1.02259974865491	1.04677903262775	1.1414e-08	1.03458363920252	1.0225590679882	1.04674961086735	1.20007e-08	+++	+++	+++	Physical Health	Digestive Health
23098	331074	Weight	UK Biobank Assessment Centre > Physical measures > Anthropometry > Impedance measures	LINEAR	0.0104921203428068	0.00750818092604479	0.0134760597595689	5.52486e-12	0.0140310091239471	0.0110465301917459	0.0170154880561483	3.14587e-20	0.0138810435207377	0.010896601374568	0.0168654856669074	7.83004e-20	+++	+++	+++	Physical Health	Body Composition and Fitness
20460	107968	Belief that own life is meaningful	Online follow-up > Mental health > Happiness and subjective well-being	ORDERED-LOGISTIC	0.960983508540839	0.950150371579562	0.971940159484674	5.99671e-12	0.970302473245972	0.959346453429396	0.981383614044434	1.95906e-07	0.970766008236389	0.959805995315847	0.981851173410413	3.03367e-07	+++	+++	---	Mental Health	Well-Being
2764	123879	Age at last live birth	UK Biobank Assessment Centre > Touchscreen > Sex-specific factors > Female-specific factors	LINEAR	-0.0192080007805755	-0.0246812258997191	-0.0137347756614318	6.07887e-12	-0.0226310491689911	-0.0281058938864079	-0.0171562044515744	5.46083e-16	-0.022144716776586	-0.0276186059109536	-0.0166708276422184	2.2248e-15	+++	+++	---	Physical Health	Reproductive Health
21002	336007	Weight	UK Biobank Assessment Centre > Physical measures > Anthropometry > Body size measures	LINEAR	0.0103909612795167	0.0074271221869181	0.0133548003721153	6.36458e-12	0.0140303048253122	0.0110668715274873	0.0169937381231371	1.71342e-20	0.0139029129499111	0.0109394503179482	0.0168663755818739	3.76726e-20	+++	+++	+++	Physical Health	Body Composition and Fitness
41215#0	310559/26412(336971)	Detention categories: Informal, not formally detained	Health-related outcomes > Hospital inpatient > Summary Psychiatric	LOGISTIC-BINARY	1.04507256034826	1.03200277048904	1.05830667429374	6.58952e-12	1.03599794562763	1.02304204374646	1.04911657212466	3.62519e-08	1.0362913931859	1.02332895091752	1.0494174937024	2.84197e-08	+++	+++	+++	Mental Health	General
2257	205760/124839(330599)	Hearing difficulty/problems with background noise	UK Biobank Assessment Centre > Touchscreen > Health and medical history > Hearing	LOGISTIC-BINARY	1.02523995321046	1.01794923531554	1.03258330384209	7.61837e-12	1.02646723304434	1.01916849620819	1.03381869280745	7.24241e-13	1.0257822152532	1.0184883194857	1.03312884841406	2.72206e-12	+++	+++	+++	Physical Health	Ear Nose and Throat
30710	320572	C-reactive protein	Biological samples > Assay results > Blood assays > Blood biochemistry	LINEAR	0.0119509107759346	0.0085203468031367	0.0153814747487326	8.63374e-12	0.0125981723885475	0.00916780849731547	0.0160285362797795	6.11962e-13	0.0122911282467592	0.00886072220753018	0.0157215342859883	2.18257e-12	+++	+++	+++	Physical Health	General Health and Miscellaneous
131864	316138/20833(336971)	Date M13 first reported (other arthritis)	Health-related outcomes > First occurrences > Musculoskeletal system and connective tissue disorders	LOGISTIC-BINARY	1.05038054961207	1.03565688487619	1.06531202040472	8.80826e-12	1.06152341418403	1.04666261950148	1.07659401726905	1.0362e-16	1.06140090638183	1.04653622860484	1.07647658929457	1.22058e-16	+++	+++	+++	Physical Health	Musculoskeletal System
49	336354	Hip circumference	UK Biobank Assessment Centre > Physical measures > Anthropometry > Body size measures	LINEAR	0.0117306381498867	0.00835536368469774	0.0151059126150757	9.65428e-12	0.0133966752779833	0.0100216234322775	0.016771727123689	7.28666e-15	0.0135158654095304	0.0101407911336682	0.0168909396853926	4.20843e-15	+++	+++	+++	Physical Health	Body Composition and Fitness
20111#100	83996/178500(262496)	Illnesses of siblings	UK Biobank Assessment Centre > Touchscreen > Family history	LOGISTIC-BINARY	0.971184106704626	0.963043614630137	0.979392909782668	9.86031e-12	0.965189564358888	0.95710324141101	0.973343523152148	1.52698e-16	0.965532510454231	0.957442136539672	0.973690457650339	3.07189e-16	+++	+++	---	Family and Childhood	No-Subcat
20417	18953/12052(31005)	Tense, sore, or aching muscles during worst period of anxiety	Online follow-up > Mental health > Anxiety	LOGISTIC-BINARY	1.08326729715538	1.05858674511644	1.10854370865902	1.05122e-11	1.09135199340239	1.0662641009241	1.11705343871672	1.78222e-13	1.08824922437138	1.06326612853489	1.11384225959991	9.74668e-13	+++	+++	+++	Mental Health	Anxiety
6150#100	99887/236560(336447)	Vascular/heart problems diagnosed by doctor	UK Biobank Assessment Centre > Touchscreen > Health and medical history > Medical conditions	LOGISTIC-BINARY	0.97370600709282	0.966254737155426	0.981214420311456	1.05648e-11	0.969937596299839	0.962519143970263	0.977412804218924	6.58449e-15	0.97095551282313	0.963528676527427	0.978439087972613	5.31759e-14	+++	+++	---	Physical Health	Cardiovascular Health
131462	296875/40096(336971)	Date J22 first reported (unspecified acute lower respiratory infection)	Health-related outcomes > First occurrences > Respiratory system disorders	LOGISTIC-BINARY	1.03688049733789	1.02609309041855	1.04778080138555	1.14081e-11	1.03394457947153	1.02319313403503	1.0448084424571	3.8675e-10	1.03440161793136	1.02364341266461	1.04527283878252	2.28554e-10	+++	+++	+++	Physical Health	Respiratory Health
6145#1	304318/30657(334975)	Illness, injury, bereavement, stress in last 2 years: Serious illness, injury or assault to yourself	UK Biobank Assessment Centre > Touchscreen > Psychosocial factors > Mental health	LOGISTIC-BINARY	1.04150504923852	1.02933370235716	1.05381938125899	1.1954e-11	1.03888587725092	1.02674675379359	1.0511675619479	1.99428e-10	1.03662519588628	1.02450942457191	1.0488839216509	2.01217e-09	+++	+++	+++	Mental Health	Stressful Experiences
30250	321635	Reticulocyte count	Biological samples > Assay results > Blood assays > Blood count	LINEAR	0.0117547606995603	0.00834635588212909	0.0151631655169915	1.38737e-11	0.0119557372320592	0.00854774470612695	0.0153637297579915	6.17258e-12	0.0120397755862293	0.00863175591874971	0.0154477952537089	4.3944e-12	+++	+++	+++	Physical Health	Blood and Immune System
20507	109964	Recent feelings of inadequacy	Online follow-up > Mental health > Depression	ORDERED-LOGISTIC	1.05307000630517	1.037355457178	1.06902260985482	1.58099e-11	1.04144216476237	1.02586026530756	1.05726073932666	1.2975e-07	1.04100458804993	1.02542910075265	1.05681665514037	1.74605e-07	+++	+++	+++	Mental Health	Depression
132070	306870/30101(336971)	Date N39 first reported (other disorders of urinary system)	Health-related outcomes > First occurrences > Genitourinary system disorders	LOGISTIC-BINARY	1.04193521049083	1.02955387141618	1.05446469048797	1.63242e-11	1.04329496968325	1.03090360344267	1.05583460175617	3.57885e-12	1.04308751647572	1.03069546184068	1.05562855431958	4.57064e-12	+++	+++	+++	Physical Health	Genitourinary Health
90029	72591	Average acceleration 02:00 - 02:59	Additional exposures > Physical activity measurement > Acceleration averages	LINEAR	0.0248037478584206	0.0175496291861846	0.0320578665306566	2.07443e-11	0.0316020644841563	0.0243541400808503	0.0388499888874623	1.29983e-17	0.0301495878353934	0.0228984963112348	0.037400679359552	3.71059e-16	+++	+++	+++	Lifestyle/Behaviours	No-Subcat
20497	110338	Repeated disturbing thoughts of stressful experience in past month	Online follow-up > Mental health > Traumatic events	ORDERED-LOGISTIC	1.04597920003132	1.03230456986754	1.05983497393463	2.16202e-11	1.04669243024326	1.03297720511769	1.06058975754815	1.19729e-11	1.04759011411969	1.03386437206786	1.06149808122925	4.89747e-12	+++	+++	+++	Mental Health	Trauma
1980	142028/186494(328522)	Worrier / anxious feelings	UK Biobank Assessment Centre > Touchscreen > Psychosocial factors > Mental health	LOGISTIC-BINARY	1.02411165613563	1.01696542038153	1.03130879030349	2.58589e-11	1.02653555124683	1.0193707988712	1.03375139530653	2.32925e-13	1.02637739778111	1.01921402041885	1.03359181454391	3.20293e-13	+++	+++	+++	Mental Health	Anxiety
130792	314399/22572(336971)	Date E66 first reported (obesity)	Health-related outcomes > First occurrences > Endocrine, nutritional and metabolic diseases	LOGISTIC-BINARY	1.0470308706612	1.0329652646926	1.06128640057659	2.72802e-11	1.06217972765112	1.04791638208692	1.07663600260705	2.21432e-18	1.06225410983089	1.04798388910941	1.07671842593313	2.09549e-18	+++	+++	+++	Physical Health	Endocrine and Metabolic System
131598	305488/31483(336971)	Date K29 first reported (gastritis and duodenitis)	Health-related outcomes > First occurrences > Digestive system disorders	LOGISTIC-BINARY	1.04026857251816	1.02821687858348	1.052460701524	3.12664e-11	1.04301856181107	1.03094450341709	1.05523330413305	1.33997e-12	1.04215057816789	1.03008347774381	1.0543589542528	3.70489e-12	+++	+++	+++	Physical Health	Digestive Health
20126-0	58502/80876	Bipolar and major depression status	UK Biobank Assessment Centre > Touchscreen > Psychosocial factors > Mental health	MULTINOMIAL-LOGISTIC	0	0	0	3.69219e-11	0	0	0	1.44308e-13	0	0	0	4.47964e-14	+++	+++	---	Mental Health	Mania
1558	336734	Alcohol intake frequency.	UK Biobank Assessment Centre > Touchscreen > Lifestyle and environment > Alcohol	ORDERED-LOGISTIC	1.02024001812327	1.01414136727759	1.02637534387774	5.74189e-11	1.02171766258158	1.01560720392654	1.02786488515956	2.2194e-12	1.02153412165338	1.01542427812481	1.02768072832494	3.38568e-12	+++	+++	+++	Lifestyle/Behaviours	No-Subcat
30280	321636	Immature reticulocyte fraction	Biological samples > Assay results > Blood assays > Blood count	LINEAR	0.0114416541646455	0.00799411903190321	0.0148891892973879	7.79422e-11	0.0122797798941647	0.00883268660843606	0.0157268731798934	2.9132e-12	0.0122695539295255	0.00882242919215576	0.0157166786668952	3.03763e-12	+++	+++	+++	Physical Health	Blood and Immune System
22611#2	69923/13622(83545)	Workplace had a lot of cigarette smoke from other people smoking	Online follow-up > Work environment > Employment history	LOGISTIC-BINARY	1.06283211636901	1.04346356990771	1.08256241447293	8.37629e-11	1.06618778674979	1.04676180005114	1.0859775420139	8.44724e-12	1.06590292054994	1.04647484161453	1.08569633672415	1.05013e-11	+++	+++	+++	Sociodemographic	No-Subcat
20547#1	86029/23980(110009)	Activities undertaken to treat depression: Talking therapies, such as psychotherapy, counselling, group therapy or CBT	Online follow-up > Mental health > Depression	LOGISTIC-BINARY	1.04940209183391	1.03420669561836	1.06482244646454	9.21554e-11	1.04647251652148	1.03131233361586	1.06185742040316	1.05606e-09	1.04515628024377	1.03001294574512	1.06052475891318	3.01702e-09	+++	+++	+++	Mental Health	Depression
20003#1140864752	324873/12057(336930)	Treatment/medication code: lansoprazole	UK Biobank Assessment Centre > Verbal interview > Medications	LOGISTIC-BINARY	1.06192924401726	1.04275366957983	1.08145378433534	1.02242e-10	1.0654519544638	1.04623547699789	1.08501786703147	8.61342e-12	1.06415577775693	1.04495445025826	1.08370831700206	2.17691e-11	+++	+++	+++	Physical Health	Digestive Health
20550#1	96278/13802(110080)	Activities undertaken to treat anxiety: Talking therapies, such as psychotherapy, counselling, group therapy or CBT	Online follow-up > Mental health > Anxiety	LOGISTIC-BINARY	1.06114516923421	1.04221760720884	1.08041680893466	1.02616e-10	1.05195891711072	1.03318303681775	1.07107650577916	3.53621e-08	1.05096423547864	1.03220129083522	1.07007023580052	6.37279e-08	+++	+++	+++	Mental Health	Anxiety
20505	109958	Recent easy annoyance or irritability	Online follow-up > Mental health > Anxiety	ORDERED-LOGISTIC	1.04455647701362	1.03079394115047	1.05850276191313	1.18366e-10	1.04443083956929	1.0306466996737	1.05839933217539	1.42933e-10	1.0439230794863	1.0301464155628	1.05788398563595	2.27726e-10	+++	+++	+++	Mental Health	Anxiety
131582	327160/9811(336971)	Date K20 first reported (oesophagitis)	Health-related outcomes > First occurrences > Digestive system disorders	LOGISTIC-BINARY	1.06809549965345	1.04683755117792	1.08978022682103	1.33133e-10	1.06128177292005	1.04017740023024	1.0828093735646	6.45511e-09	1.06386305560189	1.04269933721539	1.0854538260826	1.55125e-09	+++	+++	+++	Physical Health	Digestive Health
6138#4	289408/44434(333842)	Qualifications: CSEs or equivalent	UK Biobank Assessment Centre > Touchscreen > Sociodemographics > Education	LOGISTIC-BINARY	1.03521349977175	1.0243111653982	1.04623195606193	1.48648e-10	1.02752047553528	1.01668679154442	1.03846942004899	5.16226e-07	1.0250797545557	1.01427067867815	1.03600415177377	4.65249e-06	++-	+++	+++	Sociodemographic	No-Subcat
21040	121928	Satisfaction with bowel habits	Online follow-up > Digestive health	ORDERED-LOGISTIC	1.03239928535885	1.02236596220309	1.04253107381693	1.56643e-10	1.02928301468379	1.01924061146926	1.03942436397758	7.95667e-09	1.03027283859595	1.02021580186358	1.04042901512566	2.54534e-09	+++	+++	+++	Physical Health	Digestive Health
20512	109931	Recent feelings of foreboding	Online follow-up > Mental health > Anxiety	ORDERED-LOGISTIC	1.05322230334188	1.0365948218399	1.07011649767637	1.7006e-10	1.04154531670799	1.0250830175713	1.05827199179105	5.51579e-07	1.04075308085871	1.0243036594545	1.05746666559187	8.92575e-07	+++	+++	+++	Mental Health	Anxiety
1548	335869	Variation in diet	UK Biobank Assessment Centre > Touchscreen > Lifestyle and environment > Diet	ORDERED-LOGISTIC	1.02200768938626	1.01518791895175	1.02887327327846	1.8592e-10	1.01718343601792	1.01039203690905	1.02402048384548	6.20582e-07	1.01747224461818	1.01067932781032	1.0243108175679	4.01887e-07	+++	+++	+++	Lifestyle/Behaviours	No-Subcat
22607#2	76801/7136(83937)	Workplace very cold	Online follow-up > Work environment > Employment history	LOGISTIC-BINARY	1.08235699095012	1.05630586753569	1.10905098725761	1.93078e-10	1.07987074149263	1.0538814702754	1.10650229270281	6.32498e-10	1.08001063422934	1.0540032406001	1.10666436837391	6.0699e-10	+++	+++	+++	Sociodemographic	No-Subcat
131674	318077/18894(336971)	Date K80 first reported (cholelithiasis)	Health-related outcomes > First occurrences > Digestive system disorders	LOGISTIC-BINARY	1.04896633015318	1.03360447067494	1.06455462564985	2.1337e-10	1.04268370869565	1.02742177418755	1.05817037800811	2.75741e-08	1.04185830343029	1.02660440966373	1.05733799505904	5.05799e-08	+++	+++	+++	Physical Health	Digestive Health
1458	322439	Cereal intake	UK Biobank Assessment Centre > Touchscreen > Lifestyle and environment > Diet	ORDERED-LOGISTIC	0.979445102598585	0.973183068798528	0.985747430017151	2.2031e-10	0.981019731943219	0.974746375387457	0.987333463106643	4.78577e-09	0.981452630517882	0.975176326822495	0.987769328947014	1.0683e-08	+++	+++	---	Lifestyle/Behaviours	No-Subcat
6154#2	283892/49464(333356)	Medication for pain relief, constipation, heartburn: Ibuprofen (e.g. Nurofen)	UK Biobank Assessment Centre > Touchscreen > Health and medical history > Medication	LOGISTIC-BINARY	1.03161645594424	1.02169775221809	1.04163121449568	2.70244e-10	1.02861004034623	1.01871388047361	1.03860205277086	1.07048e-08	1.02780943359915	1.01791951039871	1.03779551572185	2.69199e-08	+++	+++	+++	Physical Health	Digestive Health
21056	122496	Degree bothered by shortness of breath in the last 3 months	Online follow-up > Digestive health	ORDERED-LOGISTIC	1.03949344818326	1.02704669245215	1.0520910458667	2.94352e-10	1.03790888506499	1.02547421473244	1.05049433542112	1.4467e-09	1.03823723908843	1.02579196236991	1.05083350637647	1.07182e-09	+++	+++	+++	Physical Health	Digestive Health
21067	95427/15877(111304)	Long-term/recurrent antibiotics as child or teenager	Online follow-up > Digestive health	LOGISTIC-BINARY	1.05608364601237	1.03831060621747	1.07416131778215	2.94972e-10	1.05904317954806	1.04117805478336	1.07721592816453	3.87898e-11	1.05941577596408	1.04153370563625	1.07760732928064	3.03416e-11	+++	+++	+++	Physical Health	Digestive Health
30240	321636	Reticulocyte percentage	Biological samples > Assay results > Blood assays > Blood count	LINEAR	0.0110884625423576	0.00763764873514463	0.0145392763495707	3.01986e-10	0.0113116695977499	0.00786127221323693	0.0147620669822629	1.31614e-10	0.0114335800287421	0.0079831564014837	0.0148840036560005	8.3316e-11	+++	+++	+++	Physical Health	Blood and Immune System
20110#1	249439/61949(311388)	Illnesses of mother: Heart disease	UK Biobank Assessment Centre > Touchscreen > Family history	LOGISTIC-BINARY	1.02888000821456	1.01979858236558	1.03804227354977	3.09071e-10	1.03124718474734	1.0221486792571	1.04042673085157	1.01021e-11	1.03196933121842	1.02286313340323	1.04115692937169	3.43327e-12	+++	+++	+++	Family and Childhood	No-Subcat
21041	121943	Degree to which abdominal pain/discomfort/altered bowel habits affect/interfere with life in general	Online follow-up > Digestive health	ORDERED-LOGISTIC	1.03392116903804	1.02322271603916	1.04473148125856	3.26895e-10	1.03916334697409	1.02838528817744	1.0500543659159	5.15826e-13	1.03970136641012	1.02891275133939	1.05060310498427	2.57486e-13	+++	+++	+++	Physical Health	Digestive Health
4526	110946	Happiness	UK Biobank Assessment Centre > Touchscreen > Psychosocial factors > Mental health	ORDERED-LOGISTIC	1.0370645667828	1.02535364142505	1.04890924674694	3.37324e-10	1.03628194787554	1.02459303463628	1.04810421229728	7.40012e-10	1.03706800324952	1.02537383321073	1.04889554280533	3.17023e-10	+++	+++	+++	Mental Health	Well-Being
20549#3	96050/13985(110035)	Substances taken for anxiety: Medication prescribed to you (for at least two weeks)	Online follow-up > Mental health > Anxiety	LOGISTIC-BINARY	1.05868757632344	1.04000223368907	1.07770860078265	3.44216e-10	1.0567882702941	1.03812623330781	1.07578659604378	1.22995e-09	1.0559781475448	1.03732516773343	1.07496884015716	2.09851e-09	+++	+++	+++	Mental Health	Anxiety
20003#1140923346	329231/7699(336930)	Treatment/medication code: co-codamol	UK Biobank Assessment Centre > Verbal interview > Medications	LOGISTIC-BINARY	1.07495623638902	1.05092838039841	1.0995270372584	3.66714e-10	1.09511611972662	1.07067328920345	1.1201110322927	3.01551e-15	1.09285666235802	1.06844765683508	1.11782051274544	1.30714e-14	+++	+++	+++	Physical Health	Pain
21059	122489	Degree bothered by nausea in the last 3 months	Online follow-up > Digestive health	ORDERED-LOGISTIC	1.05200077527911	1.03543853619396	1.06882793377177	3.82952e-10	1.05119631371304	1.0346042773498	1.06805443796775	7.7261e-10	1.0503839488014	1.0337938361357	1.06724029621202	1.43747e-09	+++	+++	+++	Physical Health	Digestive Health
20509	110035	Recent inability to stop or control worrying	Online follow-up > Mental health > Anxiety	ORDERED-LOGISTIC	1.04544678666371	1.0310013534341	1.06009461588485	3.84549e-10	1.04237291736199	1.02794407457719	1.05700429208335	5.38141e-09	1.04095580050982	1.02654679343699	1.05556705796828	1.66373e-08	+++	+++	+++	Mental Health	Anxiety
131958	314709/22262(336971)	Date M77 first reported (other enthesopathies)	Health-related outcomes > First occurrences > Musculoskeletal system and connective tissue disorders	LOGISTIC-BINARY	1.04415937959807	1.0300616075922	1.05844835287297	4.63723e-10	1.0430640244145	1.02898102816889	1.05733805540016	1.20515e-09	1.04250691497679	1.02842744543995	1.0567783986108	1.96584e-09	+++	+++	+++	Physical Health	Musculoskeletal System
41210#Y767	329901/7070(336971)	Operative procedures - secondary OPCS4: Y76.7 Arthroscopic approach to joint	Health-related outcomes > Hospital inpatient > Summary Operations	LOGISTIC-BINARY	1.07769357385412	1.05261684976964	1.10335977036945	4.65948e-10	1.08046011709166	1.05531869807526	1.10619279045917	1.16728e-10	1.08149714674794	1.05631737256846	1.10727294427922	7.06634e-11	+++	+++	+++	Physical Health	General Health and Miscellaneous
41272#Y767	329901/7070(336971)	Operative procedures - OPCS4: Y76.7 Arthroscopic approach to joint	Health-related outcomes > Hospital inpatient > Summary Operations	LOGISTIC-BINARY	1.07769357385412	1.05261684976964	1.10335977036945	4.65948e-10	1.08046011709166	1.05531869807526	1.10619279045917	1.16728e-10	1.08149714674794	1.05631737256846	1.10727294427922	7.06634e-11	+++	+++	+++	Physical Health	General Health and Miscellaneous
2794	144183	Age started oral contraceptive pill	UK Biobank Assessment Centre > Touchscreen > Sex-specific factors > Female-specific factors	LINEAR	-0.0132197441687468	-0.0173955689649651	-0.00904391937252851	5.48911e-10	-0.0127720176520931	-0.0169539521858664	-0.00859008311831977	2.15619e-09	-0.0126566265577697	-0.0168380613272862	-0.00847519178825329	2.98869e-09	+++	+++	---	Physical Health	Reproductive Health
20520	110034	Recent worrying too much about different things	Online follow-up > Mental health > Anxiety	ORDERED-LOGISTIC	1.04087803759362	1.02777734551556	1.05414571927665	5.67474e-10	1.03819379815738	1.02509782849282	1.05145707324068	7.17462e-09	1.03752809131452	1.02444172200854	1.0507816278277	1.28311e-08	+++	+++	+++	Mental Health	Anxiety
21038	94207/28029(122236)	Currently suffer from abdominal distension	Online follow-up > Digestive health	LOGISTIC-BINARY	1.04391757605038	1.02975933740781	1.05827178068243	6.88163e-10	1.04573326557683	1.03151959743701	1.06014444155539	1.51237e-10	1.04723440149765	1.0329929655451	1.06167455772723	3.9499e-11	+++	+++	+++	Physical Health	Digestive Health
41210#Z274	305639/31332(336971)	Operative procedures - secondary OPCS4: Z27.4 Duodenum	Health-related outcomes > Hospital inpatient > Summary Operations	LOGISTIC-BINARY	1.03739428857047	1.02536272483537	1.04956608182241	6.90206e-10	1.03999218445391	1.02793674933326	1.052188148411	4.34036e-11	1.03892636299001	1.02688045142374	1.05111336172268	1.38154e-10	+++	+++	+++	Physical Health	Digestive Health
41272#Z274	305639/31332(336971)	Operative procedures - OPCS4: Z27.4 Duodenum	Health-related outcomes > Hospital inpatient > Summary Operations	LOGISTIC-BINARY	1.03739428857047	1.02536272483537	1.04956608182241	6.90206e-10	1.03999218445391	1.02793674933326	1.052188148411	4.34036e-11	1.03892636299001	1.02688045142374	1.05111336172268	1.38154e-10	+++	+++	+++	Physical Health	Digestive Health
20548#2	97944/11971(109915)	Manifestations of mania or irritability: I was more restless than usual	Online follow-up > Mental health > Mania	LOGISTIC-BINARY	1.06207843665635	1.04194391384432	1.08260173205026	6.93221e-10	1.06547200587696	1.04526753591518	1.08606800925616	8.45423e-11	1.06464520035296	1.04444708735958	1.08523672688955	1.45952e-10	+++	+++	+++	Mental Health	Mania
6150#4	245595/90852(336447)	Vascular/heart problems diagnosed by doctor: High blood pressure	UK Biobank Assessment Centre > Touchscreen > Health and medical history > Medical conditions	LOGISTIC-BINARY	1.02490091042942	1.01690809179843	1.03295675290987	7.39955e-10	1.02704264806701	1.01903792049327	1.03511052296231	2.32706e-11	1.02597549233674	1.01797850837981	1.03403568561291	1.33651e-10	+++	+++	+++	Physical Health	Cardiovascular Health
41272#V544	332533/4438(336971)	Operative procedures - OPCS4: V54.4 Injection around spinal facet of spine	Health-related outcomes > Hospital inpatient > Summary Operations	LOGISTIC-BINARY	1.09723693326898	1.06523608405839	1.13018591042518	7.94784e-10	1.11589795779374	1.08337481493677	1.14938462811771	3.65316e-13	1.11732492970694	1.08473367177807	1.15088844892039	2.04505e-13	+++	+++	+++	Physical Health	Musculoskeletal System
4803-0	77685/109445	Tinnitus	UK Biobank Assessment Centre > Touchscreen > Health and medical history > Hearing	MULTINOMIAL-LOGISTIC	0	0	0	7.9528e-10	0	0	0	3.02471e-05	0	0	0	3.09796e-05	+--	+++	---	Physical Health	Ear Nose and Throat
3062	306768	Forced vital capacity (FVC)	UK Biobank Assessment Centre > Physical measures > Spirometry	LINEAR	-0.00791882822826832	-0.0104701688420433	-0.00536748761449335	1.17841e-09	-0.0102691245309936	-0.0128212668105708	-0.00771698225141641	3.12063e-15	-0.0103519375307	-0.0129041517743767	-0.00779972328702335	1.87494e-15	+++	+++	---	Physical Health	Respiratory Health
20110#6	291498/18127(309625)	Illnesses of mother: Chronic bronchitis/emphysema	UK Biobank Assessment Centre > Touchscreen > Family history	LOGISTIC-BINARY	1.04765918893155	1.0320503177381	1.06350195022209	1.20378e-09	1.03480680863678	1.01939281737207	1.05045148680534	7.86246e-06	1.03582541721601	1.0203925615318	1.05149048444349	4.30429e-06	+-+	+++	+++	Family and Childhood	No-Subcat
4717	98184/11354(109538)	Shortness of breath walking on level ground	UK Biobank Assessment Centre > Touchscreen > Health and medical history > Breathing	LOGISTIC-BINARY	1.06211983592379	1.04162847310951	1.08301340412361	1.33246e-09	1.08315800838296	1.06229687146324	1.10442999275462	8.2482e-16	1.08195420335656	1.06111461942813	1.10320602061534	2.06402e-15	+++	+++	+++	Physical Health	Respiratory Health
130906	321545/15426(336971)	Date F41 first reported (other anxiety disorders)	Health-related outcomes > First occurrences > Mental and behavioural disorders	LOGISTIC-BINARY	1.05099632185695	1.03412105321948	1.0681441266514	1.71123e-09	1.06501238694044	1.04791157185238	1.08238989575545	2.40288e-14	1.064274723267	1.04717806168569	1.08164960693183	4.72287e-14	+++	+++	+++	Mental Health	Anxiety
1319	307403	Dried fruit intake	UK Biobank Assessment Centre > Touchscreen > Lifestyle and environment > Diet	ORDERED-LOGISTIC	0.978678942019599	0.971828558040737	0.985577614104701	1.8161e-09	0.981376067094161	0.974506429911482	0.988294130755695	1.56027e-07	0.981712085468073	0.974839643615832	0.988632976783076	2.61253e-07	+++	+++	---	Lifestyle/Behaviours	No-Subcat
20531-0	93518/109195	Victim of sexual assault	Online follow-up > Mental health > Traumatic events	MULTINOMIAL-LOGISTIC	0	0	0	2.05146e-09	0	0	0	1.82561e-11	0	0	0	2.92963e-11	+++	+++	---	Mental Health	Trauma
41272#M459	310658/26313(336971)	Operative procedures - OPCS4: M45.9 Unspecified diagnostic endoscopic examination of bladder	Health-related outcomes > Hospital inpatient > Summary Operations	LOGISTIC-BINARY	1.03950526718166	1.02641113041383	1.05276524474175	2.08648e-09	1.0417389542283	1.02862970686884	1.05501415886238	2.46549e-10	1.03962129564169	1.02653545559862	1.05287358523914	1.82679e-09	+++	+++	+++	Physical Health	Genitourinary Health
41272#H221	312856/24115(336971)	Operative procedures - OPCS4: H22.1 Diagnostic fibreoptic endoscopic examination of colon and biopsy of lesion of colon	Health-related outcomes > Hospital inpatient > Summary Operations	LOGISTIC-BINARY	1.04085979516901	1.02728871725599	1.05460863613015	2.21667e-09	1.03331460785574	1.01984546614486	1.04696001730317	9.79016e-07	1.03282729806128	1.01936164666596	1.04647007970593	1.40597e-06	+++	+++	+++	Physical Health	Digestive Health
20003#1140871310	294930/42000(336930)	Treatment/medication code: ibuprofen	UK Biobank Assessment Centre > Verbal interview > Medications	LOGISTIC-BINARY	1.0318921159253	1.02130890058225	1.04258449496873	2.38986e-09	1.02915904822178	1.01859734240378	1.03982974283644	4.72943e-08	1.02882379285827	1.01826372956703	1.03949329674884	6.72939e-08	+++	+++	+++	Physical Health	Pain
6152#9	258625/77945(336570)	Blood clot, DVT, bronchitis, emphysema, asthma, rhinitis, eczema, allergy diagnosed by doctor: Hayfever, allergic rhinitis or eczema	UK Biobank Assessment Centre > Touchscreen > Health and medical history > Medical conditions	LOGISTIC-BINARY	1.02484186665228	1.01660707866088	1.0331433851148	2.50102e-09	1.02405215963023	1.01582081058329	1.03235022612524	7.83033e-09	1.02481800833632	1.01657963773294	1.03312337848866	2.63401e-09	+++	+++	+++	Physical Health	Blood and Immune System
20004#1499	331845/5085(336930)	Operation code: shoulder surgery	UK Biobank Assessment Centre > Verbal interview > Operations	LOGISTIC-BINARY	1.08779386165764	1.0580868510951	1.11832322852047	2.55711e-09	1.08700120276113	1.05732895839257	1.11749458316519	3.44622e-09	1.08582402521915	1.05616505996568	1.11630923692342	5.6155e-09	+++	+++	+++	Physical Health	Musculoskeletal System
131620	306460/30511(336971)	Date K44 first reported (diaphragmatic hernia)	Health-related outcomes > First occurrences > Digestive system disorders	LOGISTIC-BINARY	1.0366557069823	1.02444859757378	1.0490073377344	2.57036e-09	1.03594587879162	1.0237582276699	1.04827768854695	4.9474e-09	1.03513088089844	1.02295040565831	1.04745611117141	1.08234e-08	+++	+++	+++	Physical Health	Digestive Health
20151	253667	Forced vital capacity (FVC), Best measure	UK Biobank Assessment Centre > Physical measures > Spirometry	LINEAR	-0.00828293383597335	-0.0110096821207662	-0.00555618555118047	2.62438e-09	-0.0109330899247825	-0.0136617875549089	-0.00820439229465612	4.07655e-15	-0.0110079399920544	-0.0137367850426057	-0.00827909494150317	2.6605e-15	+++	+++	---	Physical Health	Respiratory Health
20544#6	103823/6015(109838)	Mental health problems ever diagnosed by a professional: Panic attacks	Online follow-up > Mental health > Mental distress	LOGISTIC-BINARY	1.0820639736571	1.05425687610708	1.11059921352028	2.87999e-09	1.08359492025913	1.05572501643904	1.11219788262252	1.54768e-09	1.08356890811668	1.05568608748981	1.1121896242575	1.5985e-09	+++	+++	+++	Mental Health	Anxiety
6139#3	305597/30517(336114)	Gas or solid-fuel cooking/heating: An open solid fuel fire that you use regularly in winter time	UK Biobank Assessment Centre > Touchscreen > Sociodemographics > Household	LOGISTIC-BINARY	0.964883396237901	0.953552633975616	0.976346150043564	2.99179e-09	0.957486115035681	0.946235247695485	0.968868012423896	5.8182e-13	0.957946657444681	0.946694264964626	0.969330683427211	1.02426e-12	+++	+++	---	Sociodemographic	No-Subcat
20495	110309	Avoided activities or situations because of previous stressful experience in past month	Online follow-up > Mental health > Traumatic events	ORDERED-LOGISTIC	1.04534510157609	1.03014071718777	1.06077389540747	2.99331e-09	1.0461242209242	1.03088204974324	1.06159175618282	1.73275e-09	1.04700370768533	1.03174658435372	1.06248644825268	8.65687e-10	+++	+++	+++	Mental Health	Trauma
6149#6	279568/56334(335902)	Mouth/teeth dental problems: Dentures	UK Biobank Assessment Centre > Touchscreen > Health and medical history > Mouth	LOGISTIC-BINARY	1.02894208573267	1.01925897079409	1.03871721493019	3.33549e-09	1.02962641201326	1.01995090118317	1.03939376386151	1.35442e-09	1.02865495795049	1.01898762483231	1.03841432607294	4.51323e-09	+++	+++	+++	Physical Health	Dental and Mouth
20111#101	40947/224376(265323)	Illnesses of siblings	UK Biobank Assessment Centre > Touchscreen > Family history	LOGISTIC-BINARY	0.968522482658507	0.958293898116371	0.978860509136612	3.54132e-09	0.967764932572667	0.957553069861766	0.978085970317011	1.4134e-09	0.96759847339922	0.957385682417144	0.977920058734054	1.17042e-09	+++	+++	---	Family and Childhood	No-Subcat
41246#1040	302716/21557(324273)	Treatment speciality of consultant (recoded): Accident & emergency (A&E)	Health-related outcomes > Hospital inpatient > Summary Administration	LOGISTIC-BINARY	1.04246330839257	1.02814694274435	1.05697728337174	3.75425e-09	1.04039110284598	1.02610791276146	1.05487133463355	1.97124e-08	1.04126221957754	1.02696331761652	1.05575946093236	9.95683e-09	+++	+++	+++	Auxiliary Variables	No-Subcat
131954	315148/21823(336971)	Date M75 first reported (shoulder lesions)	Health-related outcomes > First occurrences > Musculoskeletal system and connective tissue disorders	LOGISTIC-BINARY	1.04197777318506	1.02776238002946	1.05638798168338	4.42041e-09	1.0412702777305	1.02707111071385	1.05566396724287	7.76855e-09	1.04046451065014	1.02627256387722	1.0548519146469	1.50331e-08	+++	+++	+++	Physical Health	Musculoskeletal System
41200#V544	332829/4142(336971)	Operative procedures - main OPCS4: V54.4 Injection around spinal facet of spine	Health-related outcomes > Hospital inpatient > Summary Operations	LOGISTIC-BINARY	1.09571225617386	1.06266362428748	1.12977424977818	4.88954e-09	1.11115822670524	1.0776645128418	1.14567885469354	1.46695e-11	1.11266667117386	1.07910149168557	1.14726808399689	8.37167e-12	+++	+++	+++	Physical Health	Musculoskeletal System
22607#1	44726/39500(84226)	Workplace very cold	Online follow-up > Work environment > Employment history	LOGISTIC-BINARY	1.04131596737981	1.02726970886924	1.05555794560186	5.15197e-09	1.02738929918341	1.01353557300621	1.04143479760974	9.5909e-05	1.02660951621573	1.01276632538224	1.04064431745058	0.000149974	+--	+++	+++	Sociodemographic	No-Subcat
131636	304732/32239(336971)	Date K57 first reported (diverticular disease of intestine)	Health-related outcomes > First occurrences > Digestive system disorders	LOGISTIC-BINARY	1.03525104515902	1.02327850920461	1.04736289078784	5.29482e-09	1.03943168463879	1.02742644927623	1.05157655896236	6.78953e-11	1.03897236637457	1.02697014547065	1.05111483150608	1.12398e-10	+++	+++	+++	Physical Health	Digestive Health
20425	68844/23842(92686)	Ever worried more than most people would in similar situation	Online follow-up > Mental health > Anxiety	LOGISTIC-BINARY	1.04505787105138	1.02960642984007	1.06074328210389	6.68325e-09	1.04198396044153	1.02652680718457	1.05767597869965	6.9263e-08	1.04275479977899	1.02728829662118	1.0584570136368	4.00424e-08	+++	+++	+++	Mental Health	Anxiety
30070	326982	Red blood cell (erythrocyte) distribution width	Biological samples > Assay results > Blood assays > Blood count	LINEAR	0.010079446827507	0.00667049106781392	0.0134884025872	6.83206e-09	0.00879728961985951	0.00538813062260944	0.0122064486171096	4.24617e-07	0.00846148989851316	0.00505213491635641	0.0118708448806699	1.1489e-06	+++	+++	+++	Physical Health	Blood and Immune System
41210#Z272	308983/27988(336971)	Operative procedures - secondary OPCS4: Z27.2 Stomach	Health-related outcomes > Hospital inpatient > Summary Operations	LOGISTIC-BINARY	1.03676445558714	1.02410382416432	1.049580451132	8.42926e-09	1.03885642820293	1.02617985505873	1.05168853094988	1.15895e-09	1.03744578086098	1.02478339912757	1.050264267724	4.42892e-09	+++	+++	+++	Physical Health	Digestive Health
41272#Z272	308983/27988(336971)	Operative procedures - OPCS4: Z27.2 Stomach	Health-related outcomes > Hospital inpatient > Summary Operations	LOGISTIC-BINARY	1.03676445558714	1.02410382416432	1.049580451132	8.42926e-09	1.03885642820293	1.02617985505873	1.05168853094988	1.15895e-09	1.03744578086098	1.02478339912757	1.050264267724	4.42892e-09	+++	+++	+++	Physical Health	Digestive Health
3571	26523/57844(84367)	Back pain for 3+ months	UK Biobank Assessment Centre > Touchscreen > Health and medical history > Pain	LOGISTIC-BINARY	1.04365826858513	1.02853509426837	1.05900919681481	9.63936e-09	1.04746243389988	1.03223744778972	1.06291782680508	5.43116e-10	1.04537385832976	1.03018212642202	1.06079478993122	2.8459e-09	+++	+++	+++	Physical Health	Pain
6160#3	288603/47541(336144)	Leisure/social activities: Religious group	UK Biobank Assessment Centre > Touchscreen > Psychosocial factors > Social support	LOGISTIC-BINARY	0.971700500933855	0.962215241662288	0.981277521935158	9.66967e-09	0.973115076300931	0.963621427152356	0.982700555651925	5.06962e-08	0.973371667490394	0.963877258265418	0.982958269080229	6.77529e-08	+++	+++	---	Mental Health	Social Support
20436	58320	Fraction of day affected during worst episode of depression	Online follow-up > Mental health > Depression	ORDERED-LOGISTIC	1.04496917815028	1.02937127282057	1.06080343615185	9.9326e-09	1.03283553177816	1.01731217866086	1.04859575858778	2.90078e-05	1.03274193916491	1.01722679891502	1.04849372239081	3.02952e-05	+--	+++	+++	Mental Health	Depression
2040	242673/82904(325577)	Risk taking	UK Biobank Assessment Centre > Touchscreen > Psychosocial factors > Mental health	LOGISTIC-BINARY	1.02376100911614	1.01556658417523	1.03202165280226	1.02131e-08	1.02549777647501	1.01728506003159	1.03377694306078	8.39747e-10	1.02579344565742	1.01757727102289	1.03407628542305	5.4143e-10	+++	+++	+++	Mental Health	Anxiety
1080	261717	Time spent using computer	UK Biobank Assessment Centre > Touchscreen > Lifestyle and environment > Physical activity	ORDERED-LOGISTIC	1.02093681747964	1.01370234941721	1.02822291561689	1.12467e-08	1.02017184075991	1.01294712665056	1.02744808420637	3.63952e-08	1.02135997244012	1.01412853742089	1.02864297257217	5.54786e-09	+++	+++	+++	Lifestyle/Behaviours	No-Subcat
6159#8	331325/5106(336431)	Pain type(s) experienced in last month: Pain all over the body	UK Biobank Assessment Centre > Touchscreen > Health and medical history > Pain	LOGISTIC-BINARY	1.08302222873952	1.05353859317506	1.11331970939144	1.474e-08	1.09081856937867	1.0611343693206	1.12132236634879	6.55711e-10	1.08959944964471	1.05992889800989	1.12009462645179	1.11214e-09	+++	+++	+++	Physical Health	Pain
1309	325198	Fresh fruit intake	UK Biobank Assessment Centre > Touchscreen > Lifestyle and environment > Diet	ORDERED-LOGISTIC	0.980452163767975	0.973756869635709	0.987193492968044	1.63576e-08	0.987911658660053	0.981165923037212	0.994703772727176	0.000503227	0.988646132689057	0.981894975369262	0.995443708542708	0.00108984	+--	+++	---	Lifestyle/Behaviours	No-Subcat
23110	331044	Impedance of arm (left)	UK Biobank Assessment Centre > Physical measures > Anthropometry > Impedance measures	LINEAR	-0.00684811457040383	-0.00923787995642922	-0.00445834918437843	1.95025e-08	-0.0102084644722787	-0.0125986625099067	-0.00781826643465082	5.73603e-17	-0.0101520740467946	-0.0125422374609834	-0.00776191063260577	8.47453e-17	+++	+++	---	Physical Health	Body Composition and Fitness
2010	255733/69457(325190)	Suffer from 'nerves'	UK Biobank Assessment Centre > Touchscreen > Psychosocial factors > Mental health	LOGISTIC-BINARY	1.02432580371678	1.01575390558881	1.03296997517483	2.07467e-08	1.02584920968516	1.01725988518177	1.034511029586	2.69784e-09	1.02516202064777	1.01657759520335	1.03381912723006	6.94928e-09	+++	+++	+++	Mental Health	Anxiety
30720	321225	Cystatin C	Biological samples > Assay results > Blood assays > Blood biochemistry	LINEAR	0.00895000387298862	0.00581657440499624	0.012083433340981	2.16691e-08	0.00842175540145617	0.00528812237971233	0.0115553884232	1.38386e-07	0.0081154180497471	0.00498171159484061	0.0112491245046536	3.86136e-07	+++	+++	+++	Physical Health	Genitourinary Health
130854	330544/6427(336971)	Date F10 first reported (mental and behavioural disorders due to use of alcohol)	Health-related outcomes > First occurrences > Mental and behavioural disorders	LOGISTIC-BINARY	1.07319804334117	1.04695736951822	1.1000883075857	2.21844e-08	1.0689219444139	1.04279596811127	1.09569466618086	1.29224e-07	1.06854653508413	1.04241726739282	1.09532674770775	1.5275e-07	+++	+++	+++	Mental Health	Addiction
131032	333815/3156(336971)	Date G25 first reported (other extrapyramidal and movement disorders)	Health-related outcomes > First occurrences > Nervous system disorders	LOGISTIC-BINARY	1.10488880368403	1.06684377891313	1.14427063931547	2.39686e-08	1.13724750379885	1.0981481526616	1.17771942436835	5.72937e-13	1.12708555449195	1.08829511177447	1.16724734804834	2.14156e-11	+++	+++	+++	Physical Health	Nervous System
22608#2	74655/9237(83892)	Workplace very hot	Online follow-up > Work environment > Employment history	LOGISTIC-BINARY	1.06340679812146	1.04058619394134	1.08672820056285	2.78547e-08	1.06298961257438	1.04017551745407	1.0863051734187	3.42344e-08	1.06323856310416	1.04040998682372	1.08657149143141	3.07855e-08	+++	+++	+++	Sociodemographic	No-Subcat
20657	122826	Liking for exercising with others	Online follow-up > Food (and other) preferences	ORDERED-LOGISTIC	0.972633398700022	0.963151821542598	0.982208315560887	2.83373e-08	0.971237320849616	0.961761247193863	0.980806760683504	5.42034e-09	0.971386782818809	0.961907765728436	0.980959209868226	6.55062e-09	+++	+++	---	Lifestyle/Behaviours	No-Subcat
20521	110181	Belittlement by partner or ex-partner as an adult	Online follow-up > Mental health > Traumatic events	ORDERED-LOGISTIC	1.04023998465089	1.02584457239198	1.05483740401661	2.88153e-08	1.04752884723307	1.03300412961613	1.06225779193469	7.15082e-11	1.04766798096719	1.03314082835524	1.0623994021137	6.32417e-11	+++	+++	+++	Mental Health	Trauma
20480	105520/4648(110168)	Ever self-harmed	Online follow-up > Mental health > Self-harm behaviours	LOGISTIC-BINARY	1.08687757448452	1.05526480287128	1.11943027184568	3.15786e-08	1.07196897355259	1.0406971221497	1.10417495012207	4.19997e-06	1.07375924733799	1.04242576497063	1.10603462110802	2.47871e-06	+++	+++	+++	Mental Health	Suicide and Self Harm
131296	316604/20367(336971)	Date I20 first reported (angina pectoris)	Health-related outcomes > First occurrences > Circulatory system disorders	LOGISTIC-BINARY	1.04141599635841	1.02646489471968	1.05658335611687	3.78363e-08	1.04808125213639	1.03306381465964	1.06331572369356	1.79527e-10	1.0474555280185	1.03244342119984	1.06268567889283	3.073e-10	+++	+++	+++	Physical Health	Cardiovascular Health
2000	169160/154402(323562)	Worry too long after embarrassment	UK Biobank Assessment Centre > Touchscreen > Psychosocial factors > Mental health	LOGISTIC-BINARY	1.01969840500025	1.01260809178003	1.02683880641378	4.27278e-08	1.01497842309617	1.00792025657883	1.02208633986545	2.97141e-05	1.01515952049653	1.00810022840226	1.02226858702161	2.38062e-05	+--	+++	+++	Mental Health	Anxiety
41246#1430	298831/25301(324132)	Treatment speciality of consultant (recoded): Ear, nose and throat (ENT)	Health-related outcomes > Hospital inpatient > Summary Administration	LOGISTIC-BINARY	1.03651865823234	1.0232828149108	1.04992431451502	4.49201e-08	1.03386189188363	1.02066483559108	1.04722819023308	3.75863e-07	1.03282321694882	1.01963633311943	1.04618005780043	8.38756e-07	+++	+++	+++	Auxiliary Variables	No-Subcat
20107#6	261074/33613(294687)	Illnesses of father: Chronic bronchitis/emphysema	UK Biobank Assessment Centre > Touchscreen > Family history	LOGISTIC-BINARY	1.03232005445516	1.02060190845628	1.04417202114462	4.72921e-08	1.03522184458704	1.02347760922911	1.04710016570485	2.73759e-09	1.0360227521763	1.02426749547315	1.0479128532054	1.21464e-09	+++	+++	+++	Family and Childhood	No-Subcat
6154#6	323831/9525(333356)	Medication for pain relief, constipation, heartburn: Laxatives (e.g. Dulcolax, Senokot)	UK Biobank Assessment Centre > Touchscreen > Health and medical history > Medication	LOGISTIC-BINARY	1.05858630039796	1.03716775176933	1.08044233718746	4.76676e-08	1.07758078937212	1.05579198218165	1.09981511359687	7.51144e-13	1.07532244448524	1.05356723267225	1.09752513069616	3.30281e-12	+++	+++	+++	Physical Health	Digestive Health
41245#1240	313039/22681(335720)	Main speciality of consultant (recoded): Ear, nose and throat (ENT)	Health-related outcomes > Hospital inpatient > Summary Administration	LOGISTIC-BINARY	1.03825427814447	1.0243363640828	1.05235953405215	4.97032e-08	1.03857246559547	1.02465395843821	1.05267829465639	3.83409e-08	1.03761573136146	1.02370653536882	1.05171311125707	8.18978e-08	+++	+++	+++	Auxiliary Variables	No-Subcat
2277	318070	Frequency of solarium/sunlamp use	UK Biobank Assessment Centre > Touchscreen > Lifestyle and environment > Sun exposure	ORDERED-LOGISTIC	1.04704410225913	1.029844373325	1.0645310888441	5.33449e-08	1.04522750070314	1.02804131016914	1.06270099987168	1.70146e-07	1.04497617662555	1.0277890305863	1.06245073377757	2.0001e-07	+++	+++	+++	Lifestyle/Behaviours	No-Subcat
21052	122476	Degree bothered by chest pain in the last 3 months	Online follow-up > Digestive health	ORDERED-LOGISTIC	1.04617073194472	1.02921756691068	1.06340314775518	6.14245e-08	1.04679966712891	1.02980224251008	1.06407764313105	4.36018e-08	1.04536255644118	1.02837562892451	1.06263007764205	1.11377e-07	+++	+++	+++	Physical Health	Digestive Health
20544#15	94301/15563(109864)	Mental health problems ever diagnosed by a professional: Anxiety, nerves or generalized anxiety disorder	Online follow-up > Mental health > Mental distress	LOGISTIC-BINARY	1.0481565593492	1.03045192546925	1.06616516997184	6.25358e-08	1.05825040494453	1.04036560601096	1.07644400957181	7.50206e-11	1.05715993052494	1.03928876614851	1.07534102075918	1.66147e-10	+++	+++	+++	Mental Health	Anxiety
1120	281047	Weekly usage of mobile phone in last 3 months	UK Biobank Assessment Centre > Touchscreen > Lifestyle and environment > Electronic device use	ORDERED-LOGISTIC	1.01864544717173	1.01182893042067	1.02550788561886	6.94228e-08	1.0226577125394	1.01581255245807	1.02954899945429	6.21889e-11	1.02167549435365	1.01483739643935	1.02855966820412	3.88888e-10	+++	+++	+++	Lifestyle/Behaviours	No-Subcat
20003#1140881856	332991/3939(336930)	Treatment/medication code: salbutamol	UK Biobank Assessment Centre > Verbal interview > Medications	LOGISTIC-BINARY	1.08983187124118	1.05617846852898	1.12454213910936	7.59397e-08	1.08367584143291	1.05022416504907	1.11817794462862	5.05454e-07	1.084617019637	1.05111705341572	1.11917592055527	3.87317e-07	+++	+++	+++	Physical Health	Respiratory Health
30140	326389	Neutrophill count	Biological samples > Assay results > Blood assays > Blood count	LINEAR	0.0093987772201932	0.00596920502511404	0.0128283494152724	7.82152e-08	0.00967041392475228	0.00624103611499775	0.0130997917345068	3.26238e-08	0.00935499575500713	0.00592544953369982	0.0127845419763144	8.98103e-08	+++	+++	+++	Physical Health	Blood and Immune System
20506	110055	Recent feelings or nervousness or anxiety	Online follow-up > Mental health > Anxiety	ORDERED-LOGISTIC	1.03643382653345	1.02291247226124	1.05013391263883	9.25098e-08	1.02820638132054	1.01476541261285	1.04182538096775	3.42621e-05	1.02752996412568	1.01409938629951	1.04113841447912	5.21955e-05	+--	+++	+++	Mental Health	Anxiety
20733	127503	Liking for taking the stairs	Online follow-up > Food (and other) preferences	ORDERED-LOGISTIC	0.973757880190766	0.964289555297614	0.983319174229741	9.6096e-08	0.97475723761007	0.965273334849093	0.984334320622	2.97467e-07	0.974887624584831	0.96540079008761	0.984467684641532	3.44464e-07	+++	+++	---	Lifestyle/Behaviours	No-Subcat
6138#3	173748/160094(333842)	Qualifications: O levels/GCSEs or equivalent	UK Biobank Assessment Centre > Touchscreen > Sociodemographics > Education	LOGISTIC-BINARY	0.981364854449327	0.97458729837041	0.988189087491266	1.03651e-07	0.980408628728266	0.973637403595757	0.987226457804412	2.19727e-08	0.980692492966744	0.973919267089359	0.987512356399495	3.51185e-08	+++	+++	---	Sociodemographic	No-Subcat
41200#H221	314231/22740(336971)	Operative procedures - main OPCS4: H22.1 Diagnostic fibreoptic endoscopic examination of colon and biopsy of lesion of colon	Health-related outcomes > Hospital inpatient > Summary Operations	LOGISTIC-BINARY	1.03719289031866	1.02330006406391	1.05127256502083	1.10818e-07	1.03118398443239	1.01737565594198	1.04517789735293	8.0145e-06	1.0306737581842	1.01686952197207	1.04466448732535	1.12409e-05	+--	+++	+++	Physical Health	Digestive Health
1568	241004	Average weekly red wine intake	UK Biobank Assessment Centre > Touchscreen > Lifestyle and environment > Alcohol	ORDERED-LOGISTIC	0.980262031925017	0.973068582812001	0.987508658903453	1.12761e-07	0.978584141521645	0.971404318016931	0.985817032389353	8.32431e-09	0.978656529572805	0.971474735288782	0.985891416507892	9.41661e-09	+++	+++	---	Lifestyle/Behaviours	No-Subcat
30750	321050	Glycated haemoglobin (HbA1c)	Biological samples > Assay results > Blood assays > Blood biochemistry	LINEAR	0.00893337263966279	0.00562902623405293	0.0122377190452726	1.16627e-07	0.0108530671690525	0.00754961692800299	0.0141565174101021	1.20244e-10	0.0105918136175927	0.00728803308109323	0.0138955941540921	3.31233e-10	+++	+++	+++	Physical Health	Nutrition
20111#9	239303/21581(260884)	Illnesses of siblings: Diabetes	UK Biobank Assessment Centre > Touchscreen > Family history	LOGISTIC-BINARY	1.03853595949455	1.02411001762754	1.0531635866327	1.16796e-07	1.04700097033593	1.03247517440711	1.06172975379738	1.16486e-10	1.04663186391908	1.03210623161481	1.06136151310871	1.63763e-10	+++	+++	+++	Family and Childhood	No-Subcat
22610#2	77356/5310(82666)	Workplace full of chemical or other fumes	Online follow-up > Work environment > Employment history	LOGISTIC-BINARY	1.07867093492079	1.04883935455539	1.10934940558006	1.20595e-07	1.08286635483258	1.05294500382529	1.11363817884019	2.56676e-08	1.07989220046935	1.05003433271071	1.11060331478415	7.76364e-08	+++	+++	+++	Sociodemographic	No-Subcat
20518	110296	Recent changes in speed/amount of moving or speaking	Online follow-up > Mental health > Depression	ORDERED-LOGISTIC	1.07179982340479	1.04461570821629	1.09969135292064	1.22453e-07	1.08336648488054	1.0558307987803	1.11162029173449	1.09116e-09	1.08046657851209	1.05299180150122	1.10865823040338	3.89278e-09	+++	+++	+++	Mental Health	Depression
20003#1140864992	333225/3705(336930)	Treatment/medication code: tramadol	UK Biobank Assessment Centre > Verbal interview > Medications	LOGISTIC-BINARY	1.09098386206418	1.0562633568514	1.12682925205385	1.30347e-07	1.11124367258739	1.07591078958868	1.14772093922598	1.55821e-10	1.10832568121242	1.07305666472927	1.14474487716019	4.53909e-10	+++	+++	+++	Physical Health	Pain
22660#106	78362/1844(80206)	Gap coding: Unable to work due to sickness or disability	Online follow-up > Work environment > Employment history	LOGISTIC-BINARY	1.13234765008837	1.08123948172556	1.18584777760253	1.32126e-07	1.11040187614468	1.06020356339953	1.16295486095047	9.08945e-06	1.11044068099497	1.06020925308527	1.16304397259688	9.17153e-06	+--	+++	+++	Sociodemographic	No-Subcat
3404	23398/52087(75485)	Neck/shoulder pain for 3+ months	UK Biobank Assessment Centre > Touchscreen > Health and medical history > Pain	LOGISTIC-BINARY	1.04278505516384	1.02667311448262	1.05915601574764	1.34675e-07	1.04094358229712	1.02484822445142	1.05729754973093	4.50606e-07	1.03997191646698	1.02389189920284	1.05630969099862	8.266e-07	+++	+++	+++	Physical Health	Pain
826	190445	Job involves shift work	UK Biobank Assessment Centre > Touchscreen > Sociodemographics > Employment	ORDERED-LOGISTIC	1.03345192187776	1.02088493146561	1.04617361067282	1.35611e-07	1.02179723272741	1.00934280111472	1.03440534143237	0.00056854	1.02158475076934	1.00913101879669	1.03419217481682	0.000643848	+--	+++	+++	Sociodemographic	No-Subcat
131960	282049/54922(336971)	Date M79 first reported (other soft tissue disorders, not elsewhere classified)	Health-related outcomes > First occurrences > Musculoskeletal system and connective tissue disorders	LOGISTIC-BINARY	1.02498234017753	1.01561737054756	1.0344333127154	1.37062e-07	1.03049527012846	1.02108285401645	1.03999425478059	1.39402e-10	1.0295368949661	1.02013180227839	1.0390288117903	5.07567e-10	+++	+++	+++	Physical Health	Musculoskeletal System
1468-3	70881/281214	Cereal type	UK Biobank Assessment Centre > Touchscreen > Lifestyle and environment > Diet	MULTINOMIAL-LOGISTIC	0	0	0	1.47148e-07	0	0	0	1.16966e-07	0	0	0	2.96501e-07	+++	+++	---	Lifestyle/Behaviours	No-Subcat
41200#M459	313763/23208(336971)	Operative procedures - main OPCS4: M45.9 Unspecified diagnostic endoscopic examination of bladder	Health-related outcomes > Hospital inpatient > Summary Operations	LOGISTIC-BINARY	1.03665166885281	1.02280962593696	1.05067946382446	1.53248e-07	1.03976372246726	1.02589539459743	1.05381806430225	1.25586e-08	1.03745822386559	1.02361740497418	1.0514855883026	8.02752e-08	+++	+++	+++	Physical Health	Genitourinary Health
30610	321267	Alkaline phosphatase	Biological samples > Assay results > Blood assays > Blood biochemistry	LINEAR	0.00906983287281639	0.00567992598690555	0.0124597397587272	1.57246e-07	0.00730375913156575	0.00391370254738613	0.0106938157157454	2.4147e-05	0.00723213387891682	0.00384202927910399	0.0106222384787296	2.90025e-05	+--	+++	+++	Physical Health	Digestive Health
6149#100	131362/204540(335902)	Mouth/teeth dental problems	UK Biobank Assessment Centre > Touchscreen > Health and medical history > Mouth	LOGISTIC-BINARY	0.98158812452913	0.974763632249457	0.988460142257011	1.78241e-07	0.97732250995154	0.970528330066622	0.984163891405321	1.15699e-10	0.977216550898446	0.970422719739997	0.984057525368256	9.4818e-11	+++	+++	---	Physical Health	Dental and Mouth
21053	122489	Degree bothered by dizziness in the last 3 months	Online follow-up > Digestive health	ORDERED-LOGISTIC	1.03412543210851	1.02117131053727	1.04724388386016	1.817e-07	1.03493049163206	1.02194088777591	1.0480852026978	9.9508e-08	1.03467679756544	1.02168322678382	1.04783561808125	1.24574e-07	+++	+++	+++	Physical Health	Digestive Health
6152#6	331134/5436(336570)	Blood clot, DVT, bronchitis, emphysema, asthma, rhinitis, eczema, allergy diagnosed by doctor: Emphysema/chronic bronchitis	UK Biobank Assessment Centre > Touchscreen > Health and medical history > Medical conditions	LOGISTIC-BINARY	1.07385085312754	1.04542759495919	1.10303654922796	1.92035e-07	1.08028684387379	1.05173536077861	1.10960334205308	1.58615e-08	1.08006847618754	1.05150747325853	1.10939971658711	1.76393e-08	+++	+++	+++	Physical Health	Respiratory Health
1279	286934	Exposure to tobacco smoke outside home	UK Biobank Assessment Centre > Touchscreen > Lifestyle and environment > Smoking	ORDERED-LOGISTIC	1.02530585124286	1.01568723392521	1.03501555742725	2.02904e-07	1.02527932386486	1.01566488163796	1.03498477790185	2.0648e-07	1.02509824219276	1.01548384514931	1.03480366641597	2.52585e-07	+++	+++	+++	Lifestyle/Behaviours	No-Subcat
131052	320170/16801(336971)	Date G43 first reported (migraine)	Health-related outcomes > First occurrences > Nervous system disorders	LOGISTIC-BINARY	1.04212134125942	1.0260002325622	1.05849325716397	2.13414e-07	1.04047153669142	1.02436806285474	1.05682578178653	6.1776e-07	1.03874603152354	1.02266478443852	1.05507900903735	1.79271e-06	+++	+++	+++	Physical Health	Nervous System
6164#3	300526/34836(335362)	Types of physical activity in last 4 weeks: Strenuous sports	UK Biobank Assessment Centre > Touchscreen > Lifestyle and environment > Physical activity	LOGISTIC-BINARY	0.970318434598447	0.959326818288209	0.98143361120923	2.16777e-07	0.973695786950836	0.962659614852245	0.98485624442991	4.56522e-06	0.973896831372095	0.962860634458642	0.985057822986071	5.38605e-06	+--	+++	---	Lifestyle/Behaviours	No-Subcat
90145	72591	Fraction acceleration <= 700 milli-gravities	Additional exposures > Physical activity measurement > Acceleration intensity distribution	ORDERED-LOGISTIC	1.04412782017378	1.02721840342943	1.06131558899367	2.18073e-07	1.03022513304795	1.0135658810209	1.04715820119617	0.000343813	1.03018298814583	1.01351831374463	1.04712166980385	0.000352112	+--	+++	+++	Lifestyle/Behaviours	No-Subcat
41245#1860	291642/44208(335850)	Main speciality of consultant (recoded): Urology	Health-related outcomes > Hospital inpatient > Summary Administration	LOGISTIC-BINARY	1.02751668356733	1.01700946287317	1.0381320511375	2.26354e-07	1.02927066888667	1.01875274911108	1.039896832569	3.68534e-08	1.02871267025756	1.01819913070148	1.03933482909995	6.6256e-08	+++	+++	+++	Auxiliary Variables	No-Subcat
20536-0	21498/52837	Weight change during worst episode of depression	Online follow-up > Mental health > Depression	MULTINOMIAL-LOGISTIC	0	0	0	2.2795e-07	0	0	0	8.23395e-09	0	0	0	1.57649e-08	+++	+++	---	Mental Health	Depression
41210#V551	332545/4426(336971)	Operative procedures - secondary OPCS4: V55.1 One level of spine	Health-related outcomes > Hospital inpatient > Summary Operations	LOGISTIC-BINARY	1.08138342271003	1.04980163958156	1.11390141323712	2.28072e-07	1.08942037174058	1.05761314587067	1.12217063937965	1.45958e-08	1.08945392667596	1.05762555005997	1.12223229893643	1.47749e-08	+++	+++	+++	Physical Health	Musculoskeletal System
41272#V551	332545/4426(336971)	Operative procedures - OPCS4: V55.1 One level of spine	Health-related outcomes > Hospital inpatient > Summary Operations	LOGISTIC-BINARY	1.08138342271003	1.04980163958156	1.11390141323712	2.28072e-07	1.08942037174058	1.05761314587067	1.12217063937965	1.45958e-08	1.08945392667596	1.05762555005997	1.12223229893643	1.47749e-08	+++	+++	+++	Physical Health	Musculoskeletal System
22615#2	79989/3099(83088)	Workplace had a lot of diesel exhaust	Online follow-up > Work environment > Employment history	LOGISTIC-BINARY	1.1002570259751	1.06102030556347	1.14094178971223	2.50667e-07	1.07228710645909	1.03410210449429	1.11187809413603	0.00016143	1.0711346116776	1.03296588784975	1.11071738522301	0.000205748	+--	+++	+++	Sociodemographic	No-Subcat
90027	72591	Average acceleration 00:00 - 00:59	Additional exposures > Physical activity measurement > Acceleration averages	LINEAR	0.0190478673819413	0.0118051907867922	0.0262905439770904	2.54715e-07	0.0234351493204331	0.0161979393272039	0.0306723593136623	2.21194e-10	0.023679938984028	0.0164399370744878	0.0309199408935683	1.45855e-10	+++	+++	+++	Lifestyle/Behaviours	No-Subcat
3536	63973	Age started hormone-replacement therapy (HRT)	UK Biobank Assessment Centre > Touchscreen > Sex-specific factors > Female-specific factors	LINEAR	-0.0191142660546859	-0.0264027484354767	-0.0118257836738951	2.75307e-07	-0.0202116265684854	-0.0275116365848789	-0.0129116165520919	5.76203e-08	-0.0199517179890996	-0.0272468210160903	-0.0126566149621088	8.32793e-08	+++	+++	---	Physical Health	Reproductive Health
90035	72591	Average acceleration 08:00 - 08:59	Additional exposures > Physical activity measurement > Acceleration averages	LINEAR	-0.0188693128687798	-0.0260837885563283	-0.0116548371812312	2.962e-07	-0.0168217378835342	-0.0240317159305289	-0.00961175983653942	4.818e-06	-0.0174092171924522	-0.0246219440922181	-0.0101964902926862	2.24051e-06	+-+	+++	---	Lifestyle/Behaviours	No-Subcat
21024	104163/14969(119132)	Ever diagnosed with IBS	Online follow-up > Digestive health	LOGISTIC-BINARY	1.04594842077267	1.02807557312363	1.06413101860044	3.24155e-07	1.05041154253247	1.03241792900377	1.06871853214303	2.41917e-08	1.05082775320988	1.03281657365198	1.06915432246594	1.90503e-08	+++	+++	+++	Physical Health	Digestive Health
41246#2610	276280/49000(325280)	Treatment speciality of consultant (recoded): Urology	Health-related outcomes > Hospital inpatient > Summary Administration	LOGISTIC-BINARY	1.02607638768574	1.01597814089973	1.03627475444228	3.3717e-07	1.02453278650218	1.01445834724323	1.03470697945842	1.53076e-06	1.02396832539111	1.01389818647835	1.03413853607295	2.63745e-06	+++	+++	+++	Auxiliary Variables	No-Subcat
131484	330658/6313(336971)	Date J40 first reported (bronchitis, not specified as acute or chronic)	Health-related outcomes > First occurrences > Respiratory system disorders	LOGISTIC-BINARY	1.0668913220906	1.04066212147912	1.09377258312236	3.41215e-07	1.03768810201824	1.01217423325915	1.06383576934146	0.00357765	1.03944466870262	1.01388222010697	1.06564601815473	0.00232292	+--	+++	+++	Physical Health	Respiratory Health
23109	331033	Impedance of arm (right)	UK Biobank Assessment Centre > Physical measures > Anthropometry > Impedance measures	LINEAR	-0.00619726419259989	-0.00857940039809255	-0.00381512798710724	3.41681e-07	-0.00992158003463595	-0.0123041360485638	-0.00753902402070813	3.31135e-16	-0.00983111500303841	-0.012213637859322	-0.00744859214675485	6.10949e-16	+++	+++	---	Physical Health	Body Composition and Fitness
20153	105991	Forced expiratory volume in 1-second (FEV1), predicted	UK Biobank Assessment Centre > Physical measures > Spirometry	LINEAR	-0.0066055285485348	-0.00914670289248942	-0.00406435420458018	3.49728e-07	-0.00920702142889796	-0.0117561154215444	-0.00665792743625148	1.45848e-12	-0.00941313670226228	-0.0119625216892733	-0.00686375171525129	4.62183e-13	+++	+++	---	Physical Health	Respiratory Health
131692	326019/10952(336971)	Date K92 first reported (other diseases of digestive system)	Health-related outcomes > First occurrences > Digestive system disorders	LOGISTIC-BINARY	1.0506191380459	1.03079685516735	1.0708179137668	3.74021e-07	1.05734270902733	1.03740716252123	1.07765691588569	9.34919e-09	1.05856051845022	1.03859423129011	1.07890837385542	4.68306e-09	+++	+++	+++	Physical Health	Digestive Health
131670	331171/5800(336971)	Date K76 first reported (other diseases of liver)	Health-related outcomes > First occurrences > Digestive system disorders	LOGISTIC-BINARY	1.06943246708892	1.04204342413213	1.09753138062809	3.93516e-07	1.0649535918945	1.03769031827606	1.09292331876599	1.96586e-06	1.06401082874347	1.03675939985079	1.09197288288912	2.76601e-06	+++	+++	+++	Physical Health	Digestive Health
41246#1580	271961/53643(325604)	Treatment speciality of consultant (recoded): Gynaecology	Health-related outcomes > Hospital inpatient > Summary Administration	LOGISTIC-BINARY	1.02683581978414	1.01637881174663	1.03740101250095	3.96465e-07	1.03045153065757	1.01994952459209	1.04106242382214	9.5152e-09	1.0295194621641	1.01902583309715	1.04012208533948	2.61596e-08	+++	+++	+++	Auxiliary Variables	No-Subcat
20605	121979	Liking for aubergine	Online follow-up > Food (and other) preferences	ORDERED-LOGISTIC	0.975188637727398	0.965675564594229	0.98479542614524	5.08545e-07	0.98691986365068	0.977291426650496	0.996643161606909	0.00848381	0.986855735386345	0.977226173676723	0.996580186550648	0.00817657	+--	+--	---	Lifestyle/Behaviours	No-Subcat
20111#6	252955/7253(260208)	Illnesses of siblings: Chronic bronchitis/emphysema	UK Biobank Assessment Centre > Touchscreen > Family history	LOGISTIC-BINARY	1.06166995839511	1.03710831118338	1.08680680538065	5.39714e-07	1.07110153308227	1.04636971952285	1.09641121235701	8.23179e-09	1.07101394139675	1.04626940692583	1.0963402661391	8.77031e-09	+++	+++	+++	Family and Childhood	No-Subcat
41210#Z675	334289/2682(336971)	Operative procedures - secondary OPCS4: Z67.5 Lumbar intervertebral joint	Health-related outcomes > Hospital inpatient > Summary Operations	LOGISTIC-BINARY	1.10179034357247	1.06075047615075	1.14439369454662	5.54292e-07	1.13158286333095	1.08947121854874	1.17529844989367	1.65583e-10	1.1317399659926	1.0895833987303	1.17551377176864	1.65132e-10	+++	+++	+++	Physical Health	Musculoskeletal System
41272#Z675	334289/2682(336971)	Operative procedures - OPCS4: Z67.5 Lumbar intervertebral joint	Health-related outcomes > Hospital inpatient > Summary Operations	LOGISTIC-BINARY	1.10179034357247	1.06075047615075	1.14439369454662	5.54292e-07	1.13158286333095	1.08947121854874	1.17529844989367	1.65583e-10	1.1317399659926	1.0895833987303	1.17551377176864	1.65132e-10	+++	+++	+++	Physical Health	Musculoskeletal System
20117-2	314863/336675	Alcohol drinker status	UK Biobank Assessment Centre > Touchscreen > Lifestyle and environment > Alcohol	MULTINOMIAL-LOGISTIC	0	0	0	6.10214e-07	0	0	0	3.98063e-08	0	0	0	3.52898e-08	+++	+++	---	Lifestyle/Behaviours	No-Subcat
26416	288577	Crime score (England)	Population characteristics > Baseline characteristics > Indices of Multiple Deprivation	LINEAR	0.00927109516380098	0.00562577712438937	0.0129164132032126	6.20699e-07	0.0107520054695605	0.0071057419650969	0.0143982689740241	7.49934e-09	0.0104712161497902	0.00682508986610872	0.0141173424334717	1.81642e-08	+++	+++	+++	Sociodemographic	No-Subcat
41245#1010	313960/21772(335732)	Main speciality of consultant (recoded): Accident and emergency (A&E)	Health-related outcomes > Hospital inpatient > Summary Administration	LOGISTIC-BINARY	1.03552628840077	1.0213844757995	1.04986195599299	6.4821e-07	1.03784455526478	1.02367592033726	1.05220741465487	1.17821e-07	1.03874424021225	1.02456002995421	1.05312395741659	5.99513e-08	+++	+++	+++	Auxiliary Variables	No-Subcat
2306	331588	Weight change compared with 1 year ago	UK Biobank Assessment Centre > Touchscreen > Health and medical history > General health	ORDERED-LOGISTIC	1.01697785922494	1.01024766038762	1.02375289417342	6.71274e-07	1.0130208501343	1.00631974817502	1.01976657485642	0.000133231	1.01324767466089	1.00654465902644	1.01999532857163	0.000101791	+--	+++	+++	Physical Health	General Health and Miscellaneous
20110#12	289043/20262(309305)	Illnesses of mother: Severe depression	UK Biobank Assessment Centre > Touchscreen > Family history	LOGISTIC-BINARY	1.03671162947693	1.02203719435622	1.05159459937672	7.14945e-07	1.03288959002218	1.01826619249475	1.04772087450845	8.6483e-06	1.03409327673873	1.0194499517748	1.04894586606911	4.07536e-06	+-+	+++	+++	Family and Childhood	No-Subcat
22599	84577	Number of jobs held	Online follow-up > Work environment > Employment history	ORDERED-LOGISTIC	1.0321831163757	1.01929773274459	1.04523138971605	7.73855e-07	1.02193184880368	1.00918818014587	1.03483643996738	0.000702886	1.02301507615307	1.01025070052491	1.03594072787349	0.000382475	+--	+++	+++	Sociodemographic	No-Subcat
41200#W401	327942/9029(336971)	Operative procedures - main OPCS4: W40.1 Primary total prosthetic replacement of knee joint using cement	Health-related outcomes > Hospital inpatient > Summary Operations	LOGISTIC-BINARY	1.05449971292452	1.03250017504416	1.07696280332435	8.06306e-07	1.04999327600488	1.0281361533894	1.07230980947135	5.47237e-06	1.0503318032265	1.02846248556201	1.07266348277657	4.77356e-06	+--	+++	+++	Physical Health	Musculoskeletal System
6154#1	286731/46625(333356)	Medication for pain relief, constipation, heartburn: Aspirin	UK Biobank Assessment Centre > Touchscreen > Health and medical history > Medication	LOGISTIC-BINARY	1.02577531119529	1.01545640262905	1.03619874340573	8.08e-07	1.03024040321253	1.01989056288371	1.04069508747899	7.32766e-09	1.028842445117	1.0185053436089	1.03928462254407	3.41203e-08	+++	+++	+++	Physical Health	Digestive Health
41272#W903	327739/9232(336971)	Operative procedures - OPCS4: W90.3 Injection of therapeutic substance into joint	Health-related outcomes > Hospital inpatient > Summary Operations	LOGISTIC-BINARY	1.05334864163755	1.03175644708481	1.0753871346843	8.68899e-07	1.06725380558804	1.04539755959731	1.08956186364055	6.98695e-10	1.06537158306707	1.04354354002649	1.08765359205076	2.02301e-09	+++	+++	+++	Physical Health	Musculoskeletal System
22609#2	74771/8693(83464)	Workplace very dusty	Online follow-up > Work environment > Employment history	LOGISTIC-BINARY	1.05778044890618	1.03431212482758	1.08178119617165	9.23975e-07	1.05551853603972	1.03211442210231	1.07945425607988	2.32462e-06	1.05506255358881	1.0316592035858	1.07900011380851	2.82646e-06	+++	+++	+++	Sociodemographic	No-Subcat
25032	25250	Median T2star in pallidum (left)	UK Biobank Assessment Centre > Imaging > Brain MRI > Susceptibility weighted brain MRI	LINEAR	-0.0308066213234919	-0.0431261175665942	-0.0184871250803895	9.57469e-07	-0.0289767707911769	-0.0413301113490986	-0.0166234302332551	4.29386e-06	-0.0287697712469336	-0.0411230446700593	-0.0164164978238079	5.02291e-06	++-	+++	---	Brain Imaging	No-Subcat
20438	61223	Duration of worst depression	Online follow-up > Mental health > Depression	ORDERED-LOGISTIC	1.03560280851333	1.02121183297847	1.05019658249819	9.6118e-07	1.03300645023407	1.01859630598181	1.0476204556786	5.88798e-06	1.03310533053698	1.01870165135473	1.04771266696637	5.46192e-06	+--	+++	+++	Mental Health	Depression
3063	306768	Forced expiratory volume in 1-second (FEV1)	UK Biobank Assessment Centre > Physical measures > Spirometry	LINEAR	-0.00651727249885786	-0.00912637044736459	-0.00390817455035113	9.79471e-07	-0.00907314534641301	-0.0116830747307184	-0.00646321596210762	9.5337e-12	-0.00926047446186403	-0.0118704734780918	-0.00665047544563622	3.55454e-12	+++	+++	---	Physical Health	Respiratory Health
21055	122494	Degree bothered by feeling heart pound/race in the last 3 months	Online follow-up > Digestive health	ORDERED-LOGISTIC	1.03097323132673	1.01845919749424	1.04364102786581	9.81475e-07	1.02003487274652	1.00762467555828	1.03259791751579	0.00149251	1.01932214910284	1.00691471452016	1.03188247094669	0.00219307	+--	+++	+++	Physical Health	Digestive Health
41272#W401	327925/9046(336971)	Operative procedures - OPCS4: W40.1 Primary total prosthetic replacement of knee joint using cement	Health-related outcomes > Hospital inpatient > Summary Operations	LOGISTIC-BINARY	1.05400207451855	1.03203215591073	1.07643449456864	9.86683e-07	1.05004384008462	1.02820496930738	1.07234132965624	5.25444e-06	1.05032507068953	1.0284751888161	1.07263649042736	4.69476e-06	+--	+++	+++	Physical Health	Musculoskeletal System
22613#1	69990/12927(82917)	Worked with paints, thinners or glues	Online follow-up > Work environment > Employment history	LOGISTIC-BINARY	1.04900382284469	1.02907979135603	1.06931539613685	1.01017e-06	1.0341194564109	1.01449866388453	1.05412028018267	0.000597434	1.03513985510883	1.01549514509203	1.055166689605	0.000411301	+--	+++	+++	Sociodemographic	No-Subcat
41210#Z941	313974/22997(336971)	Operative procedures - secondary OPCS4: Z94.1 Bilateral operation	Health-related outcomes > Hospital inpatient > Summary Operations	LOGISTIC-BINARY	1.03400007016384	1.02022423634529	1.0479601074186	1.02776e-06	1.04349109231203	1.02959820432341	1.05756989640035	4.79308e-10	1.04261937417355	1.02873426337033	1.05669127322246	1.04997e-09	+++	+++	+++	Physical Health	General Health and Miscellaneous
41272#Z941	313974/22997(336971)	Operative procedures - OPCS4: Z94.1 Bilateral operation	Health-related outcomes > Hospital inpatient > Summary Operations	LOGISTIC-BINARY	1.03400007016384	1.02022423634529	1.0479601074186	1.02776e-06	1.04349109231203	1.02959820432341	1.05756989640035	4.79308e-10	1.04261937417355	1.02873426337033	1.05669127322246	1.04997e-09	+++	+++	+++	Physical Health	General Health and Miscellaneous
709	335226	Number in household	UK Biobank Assessment Centre > Touchscreen > Sociodemographics > Household	ORDERED-LOGISTIC	0.983808748329757	0.97738124473659	0.990278520794628	1.05518e-06	0.982768916138021	0.976349906799862	0.989230127232535	2.00753e-07	0.982907785397783	0.976487327433716	0.989370458226611	2.52357e-07	+++	+++	---	Sociodemographic	No-Subcat
20553#4	107424/2676(110100)	Methods of self-harm used: Ingesting a medication in excess of the normal dose	Online follow-up > Mental health > Self-harm behaviours	LOGISTIC-BINARY	1.10037355380642	1.05882555117867	1.14353303964803	1.10592e-06	1.08046025730709	1.03961175352721	1.12289904516299	8.27538e-05	1.08236025945763	1.0414209782405	1.12490405723481	5.73905e-05	+--	+++	+++	Mental Health	Suicide and Self Harm
30630	292349	Apolipoprotein A	Biological samples > Assay results > Blood assays > Blood biochemistry	LINEAR	-0.00825496498950384	-0.0115817551827359	-0.0049281747962718	1.15448e-06	-0.0125411422601994	-0.0158694496586271	-0.00921283486177181	1.52601e-13	-0.0130018231493745	-0.0163300310268788	-0.00967361527187014	1.91298e-14	+++	+++	---	Physical Health	Cardiovascular Health
20111#1	235242/26119(261361)	Illnesses of siblings: Heart disease	UK Biobank Assessment Centre > Touchscreen > Family history	LOGISTIC-BINARY	1.03277643613241	1.01942626892662	1.04630054106709	1.18207e-06	1.04302020829237	1.02956685467288	1.05664866691432	2.02614e-10	1.04317527432066	1.02971571369141	1.05681084252508	1.77545e-10	+++	+++	+++	Family and Childhood	No-Subcat
20548#3	100028/9887(109915)	Manifestations of mania or irritability: My thoughts were racing	Online follow-up > Mental health > Mania	LOGISTIC-BINARY	1.05296632835127	1.03121963950979	1.07516956131405	1.2504e-06	1.0585642534905	1.03669668988954	1.08089271665149	9.09263e-08	1.05583424910389	1.03401370624425	1.07811701383595	3.41345e-07	+++	+++	+++	Mental Health	Mania
30770	319513	IGF-1	Biological samples > Assay results > Blood assays > Blood biochemistry	LINEAR	-0.00824472439884076	-0.0115852613068744	-0.00490418749080715	1.31627e-06	-0.00362317870206205	-0.00696394212670581	-0.000282415277418296	0.0335324	-0.00388610222585352	-0.0072268848281668	-0.000545319623540226	0.0226143	+--	+--	---	Physical Health	Endocrine and Metabolic System
90146	72591	Fraction acceleration <= 800 milli-gravities	Additional exposures > Physical activity measurement > Acceleration intensity distribution	ORDERED-LOGISTIC	1.04754864114265	1.0279917297041	1.06747761081276	1.35981e-06	1.04023704490976	1.02082828498292	1.06001481886907	4.0433e-05	1.03984500619857	1.02043856103591	1.05962051827837	4.80914e-05	+--	+++	+++	Lifestyle/Behaviours	No-Subcat
25033	25250	Median T2star in pallidum (right)	UK Biobank Assessment Centre > Imaging > Brain MRI > Susceptibility weighted brain MRI	LINEAR	-0.0303209704440945	-0.0426336128497013	-0.0180083280384878	1.39544e-06	-0.0273708995092845	-0.0397177421875391	-0.01502405683103	1.39741e-05	-0.0272755957765693	-0.0396223298428787	-0.0149288617102599	1.49662e-05	+--	+++	---	Brain Imaging	No-Subcat
6144#5	75706/260152(335858)	Never eat eggs, dairy, wheat, sugar: I eat all of the above	UK Biobank Assessment Centre > Touchscreen > Lifestyle and environment > Diet	LOGISTIC-BINARY	0.980098856430997	0.972116247360839	0.988147107239579	1.45275e-06	0.979524787491285	0.971551113049721	0.987563966700061	7.02349e-07	0.980171471570606	0.972191701834044	0.988216621242639	1.57083e-06	+++	+++	---	Lifestyle/Behaviours	No-Subcat
1687	331501	Comparative body size at age 10	UK Biobank Assessment Centre > Touchscreen > Early life factors	ORDERED-LOGISTIC	0.984219806145091	0.977845018807498	0.990636152127272	1.6056e-06	0.98910294117917	0.982697559964457	0.995550073701893	0.000948384	0.990200058204326	0.983786857906964	0.996655065461929	0.00297173	+--	+++	---	Family and Childhood	No-Subcat
6141#1	85222/249769(334991)	How are people in household related to participant: Husband, wife or partner	UK Biobank Assessment Centre > Touchscreen > Sociodemographics > Household	LOGISTIC-BINARY	0.981074346237453	0.973443683208799	0.988764865802989	1.61796e-06	0.980881410234861	0.973252566912348	0.988570072425438	1.26189e-06	0.981461235015462	0.973827128986985	0.989155054389441	2.64135e-06	+++	+++	---	Sociodemographic	No-Subcat
20427	6037/27071(33108)	Frequent trouble falling or staying asleep during worst period of anxiety	Online follow-up > Mental health > Anxiety	LOGISTIC-BINARY	1.07089072986017	1.04126633793195	1.10138831227508	1.72715e-06	1.08065860103001	1.05050643367177	1.11170621247837	7.86429e-08	1.07776454319453	1.04774227225903	1.10867343943693	2.06416e-07	+++	+++	+++	Sleep	No-Subcat
20539	33713	Frequency of inability to stop worrying during worst period of anxiety	Online follow-up > Mental health > Anxiety	ORDERED-LOGISTIC	1.0505122017793	1.02950505396266	1.07194800243033	1.74738e-06	1.04815224795757	1.02704567689907	1.0696925751302	5.88391e-06	1.04814851320248	1.02706856590677	1.06966111338306	5.73482e-06	+--	+++	+++	Mental Health	Anxiety
2110	327366	Able to confide	UK Biobank Assessment Centre > Touchscreen > Psychosocial factors > Social support	ORDERED-LOGISTIC	0.984294238590424	0.977912442684546	0.990717681700292	1.84305e-06	0.981715066397877	0.97534749104032	0.988124212596911	2.72473e-08	0.982425725309326	0.976053827850696	0.988839219938178	9.26595e-08	+++	+++	---	Mental Health	Social Support
20490	109289	Sexually molested as a child	Online follow-up > Mental health > Traumatic events	ORDERED-LOGISTIC	1.05396567845147	1.03141943351047	1.0770047715437	1.89996e-06	1.06224620826239	1.03946594424577	1.08552570982646	4.78344e-08	1.06112924398274	1.0383684044769	1.08438899679601	8.18512e-08	+++	+++	+++	Mental Health	Trauma
20003#1141146234	326853/10077(336930)	Treatment/medication code: atorvastatin	UK Biobank Assessment Centre > Verbal interview > Medications	LOGISTIC-BINARY	1.04974962410945	1.02897705196999	1.07093694734432	1.91952e-06	1.04800391458272	1.02730681497997	1.06911331217652	4.07183e-06	1.04769850711968	1.02700209703637	1.06880958508454	4.70336e-06	++-	+++	+++	Physical Health	Cardiovascular Health
1970	250857/77678(328535)	Nervous feelings	UK Biobank Assessment Centre > Touchscreen > Psychosocial factors > Mental health	LOGISTIC-BINARY	1.0198222113248	1.01161281137346	1.02809814605879	1.9373e-06	1.02044164484151	1.01222345839616	1.02872650111273	9.35144e-07	1.02037125009677	1.01215291766465	1.02865645573613	1.02066e-06	+++	+++	+++	Mental Health	Anxiety
21042	121893	Greatest number of times bowels opened per day	Online follow-up > Digestive health	ORDERED-LOGISTIC	1.02596683308729	1.01518660643919	1.03686153453819	1.9696e-06	1.02407869139462	1.01330274270931	1.03496923670063	1.04158e-05	1.02310675375058	1.01233547585355	1.03399263834697	2.33435e-05	+--	+++	+++	Physical Health	Digestive Health
30000	326979	White blood cell (leukocyte) count	Biological samples > Assay results > Blood assays > Blood count	LINEAR	0.0082949696156299	0.00486957721111115	0.0117203620201487	2.0727e-06	0.0087123358618238	0.00528679355641992	0.0121378781672277	6.20309e-07	0.00837036764757061	0.0049446296550092	0.011796105640132	1.67731e-06	+++	+++	+++	Physical Health	Blood and Immune System
41272#H229	304253/32718(336971)	Operative procedures - OPCS4: H22.9 Unspecified diagnostic endoscopic examination of colon	Health-related outcomes > Hospital inpatient > Summary Operations	LOGISTIC-BINARY	1.02803686185718	1.01631760994683	1.03989021415338	2.27665e-06	1.02854750416057	1.01683085968734	1.04039816436792	1.46799e-06	1.02905108131167	1.01732692491587	1.040909990913	9.66151e-07	+++	+++	+++	Physical Health	Digestive Health
102130	32150/15595(47745)	Dessert consumers	Online follow-up > Diet by 24-hour recall > Soup/snacks/pastries yesterday	LOGISTIC-BINARY	0.954759442881627	0.936589782576166	0.973271690242412	2.31425e-06	0.964788046266703	0.946438604556313	0.9834858763089	0.000252567	0.965152408420883	0.946814106227159	0.983839179169194	0.000289371	+--	+++	---	Lifestyle/Behaviours	No-Subcat
20676	120681	Liking for herring	Online follow-up > Food (and other) preferences	ORDERED-LOGISTIC	0.976573421458591	0.967003619567304	0.986237929415485	2.38318e-06	0.975753831920011	0.966185296195436	0.985417128842331	1.05287e-06	0.976442350479165	0.966865065911309	0.986114502865631	2.13481e-06	+++	+++	---	Lifestyle/Behaviours	No-Subcat
20546#4	102091/7827(109918)	Substances taken for depression: Drugs or alcohol (more than once)	Online follow-up > Mental health > Depression	LOGISTIC-BINARY	1.05730616305687	1.0331050374519	1.08207050844069	2.39064e-06	1.04795191676323	1.02396232623427	1.07250083212226	7.35646e-05	1.04920302447281	1.02517530252955	1.07379433766429	4.83294e-05	+--	+++	+++	Mental Health	Depression
30620	321149	Alanine aminotransferase	Biological samples > Assay results > Blood assays > Blood biochemistry	LINEAR	0.00783180882082324	0.00457630938404144	0.011087308257605	2.41651e-06	0.00935621708094262	0.00610088387016312	0.0126115502917221	1.77052e-08	0.00906899672245874	0.00581361997316487	0.0123243734717526	4.75978e-08	+++	+++	+++	Physical Health	Digestive Health
41210#Y982	326223/10748(336971)	Operative procedures - secondary OPCS4: Y98.2 Radiology of two body areas	Health-related outcomes > Hospital inpatient > Summary Operations	LOGISTIC-BINARY	1.04723109013937	1.02726683763709	1.06757847926954	2.60243e-06	1.05129332477316	1.0312677934328	1.07170298569184	3.42626e-07	1.05088080001343	1.03085633308499	1.07129167058397	4.27355e-07	+++	+++	+++	Physical Health	General Health and Miscellaneous
41272#Y982	326223/10748(336971)	Operative procedures - OPCS4: Y98.2 Radiology of two body areas	Health-related outcomes > Hospital inpatient > Summary Operations	LOGISTIC-BINARY	1.04723109013937	1.02726683763709	1.06757847926954	2.60243e-06	1.05129332477316	1.0312677934328	1.07170298569184	3.42626e-07	1.05088080001343	1.03085633308499	1.07129167058397	4.27355e-07	+++	+++	+++	Physical Health	General Health and Miscellaneous
41210#Y981	309675/27296(336971)	Operative procedures - secondary OPCS4: Y98.1 Radiology of one body area (or < 20 minutes)	Health-related outcomes > Hospital inpatient > Summary Operations	LOGISTIC-BINARY	1.03026993772465	1.01752604796587	1.04317202858777	2.6504e-06	1.0347787969902	1.02198894399738	1.04772743201797	7.12365e-08	1.03323228896979	1.02045897112821	1.04616494867309	2.58941e-07	+++	+++	+++	Physical Health	General Health and Miscellaneous
41272#Y981	309675/27296(336971)	Operative procedures - OPCS4: Y98.1 Radiology of one body area (or < 20 minutes)	Health-related outcomes > Hospital inpatient > Summary Operations	LOGISTIC-BINARY	1.03026993772465	1.01752604796587	1.04317202858777	2.6504e-06	1.0347787969902	1.02198894399738	1.04772743201797	7.12365e-08	1.03323228896979	1.02045897112821	1.04616494867309	2.58941e-07	+++	+++	+++	Physical Health	General Health and Miscellaneous
2774	122402/56249(178651)	Ever had stillbirth, spontaneous miscarriage or termination	UK Biobank Assessment Centre > Touchscreen > Sex-specific factors > Female-specific factors	LOGISTIC-BINARY	1.02419939874152	1.01401140991472	1.03449023708174	2.76153e-06	1.02011981093886	1.00996578798541	1.03037624780926	9.50822e-05	1.02044768535825	1.01028954062694	1.03070851463057	7.32753e-05	+--	+++	+++	Physical Health	Reproductive Health
20526-0	99932/110359	Been in serious accident believed to be life-threatening	Online follow-up > Mental health > Traumatic events	MULTINOMIAL-LOGISTIC	0	0	0	2.79035e-06	0	0	0	7.2409e-06	0	0	0	1.5356e-05	+--	+++	---	Mental Health	Trauma
41245#1380	289045/46808(335853)	Main speciality of consultant (recoded): Gynaecology	Health-related outcomes > Hospital inpatient > Summary Administration	LOGISTIC-BINARY	1.02571056482537	1.01486301860097	1.0366743690344	2.87278e-06	1.03582681715819	1.02486299672918	1.04690870471976	8.97497e-11	1.03525097479242	1.02429160670972	1.04632865154601	1.77297e-10	+++	+++	+++	Auxiliary Variables	No-Subcat
20003#1140868226	292260/44670(336930)	Treatment/medication code: aspirin	UK Biobank Assessment Centre > Verbal interview > Medications	LOGISTIC-BINARY	1.02485121148202	1.01436237315236	1.03544808011818	2.91086e-06	1.02949637175297	1.01897477525695	1.04012633751285	2.91577e-08	1.02813633126534	1.01762749424356	1.03875378772702	1.19979e-07	+++	+++	+++	Physical Health	Pain
20448	22012/39911(61923)	Professional informed about depression	Online follow-up > Mental health > Depression	LOGISTIC-BINARY	1.04029618927579	1.02320795854797	1.05767705995873	2.95359e-06	1.04719293607803	1.02992494137764	1.06475799659634	5.49223e-08	1.04475298720479	1.02753340769512	1.06226786791044	2.43985e-07	+++	+++	+++	Mental Health	Depression
20277#9233	214837/1975(216812)	Job code at visit: Cleaners, domestics	UK Biobank Assessment Centre > Verbal interview > Employment	LOGISTIC-BINARY	1.11123957794383	1.0631282723807	1.16149241640695	2.97659e-06	1.08185279509859	1.0349902060331	1.13080595692767	0.000495333	1.08592735357917	1.03887316232464	1.13509384405172	0.000264234	+--	+++	+++	Sociodemographic	No-Subcat
2946	75724	Father's age	UK Biobank Assessment Centre > Touchscreen > Family history	LINEAR	-0.0109949394156276	-0.015608145942177	-0.00638173288907813	2.997e-06	-0.00987141437456603	-0.0144974696650567	-0.00524535908407533	2.88796e-05	-0.0101454518127466	-0.0147715853695233	-0.00551931825596983	1.72239e-05	+--	+++	---	Family and Childhood	No-Subcat
131306	311748/25223(336971)	Date I25 first reported (chronic ischaemic heart disease)	Health-related outcomes > First occurrences > Circulatory system disorders	LOGISTIC-BINARY	1.03200947250715	1.01844070895559	1.04575787029965	3.06875e-06	1.04587689183425	1.03215195633982	1.05978369997491	2.82275e-11	1.04404032917692	1.03033657302951	1.05792646520535	1.62438e-10	+++	+++	+++	Physical Health	Cardiovascular Health
20110#100	181780/129317(311097)	Illnesses of mother	UK Biobank Assessment Centre > Touchscreen > Family history	LOGISTIC-BINARY	0.983100588762063	0.976067994201698	0.990183295870277	3.26713e-06	0.986543197431846	0.979486174852894	0.9936505908992	0.000216475	0.986075887788041	0.979022273520627	0.993179883617778	0.000129002	+--	+++	---	Family and Childhood	No-Subcat
1418-2	219808/336810	Milk type used	UK Biobank Assessment Centre > Touchscreen > Lifestyle and environment > Diet	MULTINOMIAL-LOGISTIC	0	0	0	3.27316e-06	0	0	0	7.44916e-08	0	0	0	1.84507e-07	+++	+++	---	Lifestyle/Behaviours	No-Subcat
6153#100	56005/124396(180401)	Medication for cholesterol, blood pressure, diabetes, or take exogenous hormones	UK Biobank Assessment Centre > Touchscreen > Health and medical history > Medication	LOGISTIC-BINARY	0.976154427655118	0.966278805685968	0.986130484594498	3.28604e-06	0.975763945848596	0.965895765513457	0.98573240321362	2.23533e-06	0.97626898437175	0.966394995012699	0.986243154994058	3.64214e-06	+++	+++	---	Physical Health	General Health and Miscellaneous
131464	304411/32560(336971)	Date J30 first reported (vasomotor and allergic rhinitis)	Health-related outcomes > First occurrences > Respiratory system disorders	LOGISTIC-BINARY	1.02743957076413	1.0157362017339	1.03927665221377	3.6313e-06	1.03446391652479	1.02267726114964	1.04638550266356	6.81178e-09	1.03477694619904	1.02298435131272	1.04670520949321	5.03805e-09	+++	+++	+++	Physical Health	Respiratory Health
20150	253667	Forced expiratory volume in 1-second (FEV1), Best measure	UK Biobank Assessment Centre > Physical measures > Spirometry	LINEAR	-0.00663560652762783	-0.00945047243778565	-0.00382074061747	3.83317e-06	-0.00961408435054274	-0.0124309782728333	-0.00679719042825213	2.2454e-11	-0.00974527349274431	-0.0125623174661167	-0.00692822951937188	1.20166e-11	+++	+++	---	Physical Health	Respiratory Health
20533	10284/32230(42514)	Trouble falling asleep	Online follow-up > Mental health > Depression	LOGISTIC-BINARY	1.0534920209222	1.0304310068128	1.07708563345038	3.96809e-06	1.04072740441959	1.01778180896956	1.06420190658916	0.000450292	1.04154583022061	1.01859819220357	1.06502077062697	0.000343045	+--	+++	+++	Sleep	No-Subcat
4559	110300	Family relationship satisfaction	UK Biobank Assessment Centre > Touchscreen > Psychosocial factors > Mental health	ORDERED-LOGISTIC	1.02599332053601	1.01484325733212	1.03726588926826	4.1714e-06	1.02580235452138	1.01466780977815	1.0370590851519	4.76637e-06	1.02548576999223	1.0143579020747	1.03673571458913	6.16314e-06	+--	+++	+++	Mental Health	Well-Being
20004#1455	323568/13362(336930)	Operation code: cholecystectomy/gall bladder removal	UK Biobank Assessment Centre > Verbal interview > Operations	LOGISTIC-BINARY	1.04178966951264	1.02377800359624	1.06011501276855	4.19485e-06	1.03470135326109	1.01682665947842	1.05288693472198	0.000124409	1.03404431527202	1.01617755429701	1.05222349395064	0.000166598	+--	+++	+++	Physical Health	Digestive Health
41245#1070	303238/32624(335862)	Main speciality of consultant (recoded): Cardiology	Health-related outcomes > Hospital inpatient > Summary Administration	LOGISTIC-BINARY	1.02770487845267	1.01580909942923	1.03973904992119	4.20839e-06	1.03504895837633	1.02308141432237	1.04715578598715	6.39738e-09	1.03447915319752	1.02251621503734	1.04658194592426	1.11576e-08	+++	+++	+++	Auxiliary Variables	No-Subcat
41272#O291	332744/4227(336971)	Operative procedures - OPCS4: O29.1 Subacromial decompression	Health-related outcomes > Hospital inpatient > Summary Operations	LOGISTIC-BINARY	1.07371559312342	1.04165626607253	1.10674684279013	4.22921e-06	1.08552714965023	1.05312791356441	1.11890875541569	1.09978e-07	1.08642727951123	1.05398181171703	1.11986314267864	8.35371e-08	+++	+++	+++	Physical Health	Musculoskeletal System
22609#1	54784/28991(83775)	Workplace very dusty	Online follow-up > Work environment > Employment history	LOGISTIC-BINARY	1.03422666401332	1.01950068429141	1.04916750782142	4.24177e-06	1.04057887473406	1.02576487095893	1.05560980880787	5.42703e-08	1.04026222205149	1.02545117307289	1.05529051304118	6.87175e-08	+++	+++	+++	Sociodemographic	No-Subcat
41246#1080	320517/2741(323258)	Treatment speciality of consultant (recoded): Anaesthetics	Health-related outcomes > Hospital inpatient > Summary Administration	LOGISTIC-BINARY	1.09201699932369	1.05179308220654	1.13375740009024	4.26005e-06	1.09872928962079	1.05829719949081	1.14068422468129	8.51317e-07	1.09524293017654	1.05491000588855	1.13710525770678	2.00389e-06	+++	+++	+++	Auxiliary Variables	No-Subcat
22506-114	51585/85932	Tobacco smoking	Online follow-up > Work environment > Medical information	MULTINOMIAL-LOGISTIC	0	0	0	4.27378e-06	0	0	0	2.19312e-06	0	0	0	1.82919e-06	+++	+++	---	Physical Health	Respiratory Health
924	335127	Usual walking pace	UK Biobank Assessment Centre > Touchscreen > Lifestyle and environment > Physical activity	ORDERED-LOGISTIC	0.984535732843467	0.978009061776914	0.991105959166178	4.37852e-06	0.983302563597467	0.976783803377202	0.989864828055479	6.98914e-07	0.983377961099906	0.976858796035959	0.989940632465178	7.84659e-07	+++	+++	---	Lifestyle/Behaviours	No-Subcat
4194	110152	Pulse rate	UK Biobank Assessment Centre > Physical measures > Arterial stiffness	LINEAR	0.0137411426495045	0.00787012972109695	0.019612155577912	4.49384e-06	0.0143188089444305	0.00845170167073872	0.0201859162181222	1.72587e-06	0.0145537551012485	0.0086892079286816	0.0204183022738154	1.15196e-06	-++	+++	+++	Physical Health	Cardiovascular Health
41272#A651	328376/8595(336971)	Operative procedures - OPCS4: A65.1 Carpal tunnel release	Health-related outcomes > Hospital inpatient > Summary Operations	LOGISTIC-BINARY	1.05141575223859	1.02910076891294	1.0742083614521	4.60997e-06	1.07621952737968	1.05339207551466	1.09953606653254	1.85963e-11	1.07452532035666	1.05172146679713	1.09782075954659	5.07882e-11	-++	+++	+++	Physical Health	Nervous System
20648	127170	Liking for croissant	Online follow-up > Food (and other) preferences	ORDERED-LOGISTIC	0.977822736427707	0.968463651723142	0.98727226589636	4.8699e-06	0.976673302482956	0.967325740227015	0.986111193070395	1.50736e-06	0.975806291899436	0.966464884250862	0.985237989322919	6.03528e-07	-++	+++	---	Lifestyle/Behaviours	No-Subcat
20401	102949/6328(109277)	Ever addicted to any substance or behaviour	Online follow-up > Mental health > Addictions	LOGISTIC-BINARY	1.06079022976241	1.03418605602759	1.08807276664922	5.24529e-06	1.06010624527883	1.03347315824193	1.0874218771408	6.8959e-06	1.06068604005354	1.03402946446269	1.08802997225598	5.70226e-06	---	+++	+++	Mental Health	Addiction
6162#4	311463/23955(335418)	Types of transport used (excluding work): Cycle	UK Biobank Assessment Centre > Touchscreen > Lifestyle and environment > Physical activity	LOGISTIC-BINARY	0.969677803746826	0.956873948572205	0.982649767495042	5.59602e-06	0.98032792955322	0.967381170226198	0.993445069717601	0.00339416	0.979739061389127	0.966802383550887	0.992846778676043	0.0025392	---	+++	---	Lifestyle/Behaviours	No-Subcat
41272#J183	325308/11663(336971)	Operative procedures - OPCS4: J18.3 Total cholecystectomy NEC	Health-related outcomes > Hospital inpatient > Summary Operations	LOGISTIC-BINARY	1.0437744740588	1.02463146582273	1.06327094141735	5.70564e-06	1.04179457010326	1.02269368793222	1.06124810253801	1.44262e-05	1.04091371010767	1.0218234937006	1.0603583751281	2.17395e-05	---	+++	+++	Physical Health	Digestive Health
20525	108893	Able to pay rent/mortgage as an adult	Online follow-up > Mental health > Traumatic events	ORDERED-LOGISTIC	0.961146337522603	0.944832305749081	0.977742056989367	5.70865e-06	0.95923873369969	0.942922500842692	0.975837300952575	1.99289e-06	0.959757073633208	0.943431549892553	0.976365100885047	2.70154e-06	-++	+++	---	Mental Health	Trauma
41210#Z282	312544/24427(336971)	Operative procedures - secondary OPCS4: Z28.2 Caecum	Health-related outcomes > Hospital inpatient > Summary Operations	LOGISTIC-BINARY	1.03067193187781	1.01728442097852	1.04423394329764	5.917e-06	1.02458772742654	1.01128659701442	1.03806201905057	0.000268713	1.02492002485517	1.01161290440705	1.03840127834048	0.000222683	---	+++	+++	Physical Health	Digestive Health
41272#Z282	312544/24427(336971)	Operative procedures - OPCS4: Z28.2 Caecum	Health-related outcomes > Hospital inpatient > Summary Operations	LOGISTIC-BINARY	1.03067193187781	1.01728442097852	1.04423394329764	5.917e-06	1.02458772742654	1.01128659701442	1.03806201905057	0.000268713	1.02492002485517	1.01161290440705	1.03840127834048	0.000222683	---	+++	+++	Physical Health	Digestive Health
131590	330312/6659(336971)	Date K25 first reported (gastric ulcer)	Health-related outcomes > First occurrences > Digestive system disorders	LOGISTIC-BINARY	1.05763578041078	1.03225939679461	1.08362771993375	6.09629e-06	1.07467006533539	1.04892356859647	1.1010407312268	5.83437e-09	1.07394036199016	1.04819832504856	1.10031041618109	8.25409e-09	-++	+++	+++	Physical Health	Digestive Health
131600	324893/12078(336971)	Date K30 first reported (dyspepsia)	Health-related outcomes > First occurrences > Digestive system disorders	LOGISTIC-BINARY	1.04283507229567	1.02404090290739	1.06196998836901	6.16318e-06	1.0374606164081	1.0187697875043	1.05649017151149	7.33378e-05	1.03641667407842	1.01774011610614	1.0554336173864	0.000115488	---	+++	+++	Physical Health	Digestive Health
6149#2	326687/9215(335902)	Mouth/teeth dental problems: Painful gums	UK Biobank Assessment Centre > Touchscreen > Health and medical history > Mouth	LOGISTIC-BINARY	1.04870827065648	1.02722707817686	1.07063282705324	6.64957e-06	1.04557314538719	1.02415374179195	1.06743483378457	2.43727e-05	1.04664390466964	1.02519595487352	1.06853740387423	1.5897e-05	---	+++	+++	Physical Health	Dental and Mouth
22608#1	36083/48157(84240)	Workplace very hot	Online follow-up > Work environment > Employment history	LOGISTIC-BINARY	1.03198735108925	1.01794664020309	1.0462251137732	6.65542e-06	1.02540657761073	1.01145932021757	1.03954891636589	0.000330257	1.02522715678069	1.01128274705465	1.03936641535432	0.000363276	---	+++	+++	Sociodemographic	No-Subcat
20699	127197	Liking for plain yogurt	Online follow-up > Food (and other) preferences	ORDERED-LOGISTIC	0.978086220682649	0.968688800885334	0.987574806496094	6.85553e-06	0.992499560613499	0.982952484855522	1.00213936379923	0.126851	0.992019083904283	0.982475427668959	1.00165544614708	0.104243	---	+--	---	Lifestyle/Behaviours	No-Subcat
20004#1362	322265/14665(336930)	Operation code: sterilisation	UK Biobank Assessment Centre > Verbal interview > Operations	LOGISTIC-BINARY	1.03948640956252	1.02207208968153	1.05719526068046	7.02237e-06	1.04881715224885	1.03125019475168	1.06668172873231	3.18668e-08	1.04938193587181	1.03180038280618	1.06726288587813	2.25171e-08	-++	+++	+++	Physical Health	Reproductive Health
131918	328773/8198(336971)	Date M48 first reported (other spondylopathies)	Health-related outcomes > First occurrences > Musculoskeletal system and connective tissue disorders	LOGISTIC-BINARY	1.05142606359292	1.02858903335207	1.07476362464974	7.58818e-06	1.06663640150535	1.04350324051666	1.09027623401946	8.0616e-09	1.06617665734209	1.04304334920887	1.08981977858178	1.02982e-08	-++	+++	+++	Physical Health	Musculoskeletal System
41200#A651	328710/8261(336971)	Operative procedures - main OPCS4: A65.1 Carpal tunnel release	Health-related outcomes > Hospital inpatient > Summary Operations	LOGISTIC-BINARY	1.05119152805615	1.02845353465159	1.07442565940304	7.63413e-06	1.07489862469544	1.05166160091976	1.09864313541934	9.28739e-11	1.07300123346578	1.04979283362881	1.09671961333996	2.68645e-10	-++	+++	+++	Physical Health	Nervous System
20003#1140863202	336265/665(336930)	Treatment/medication code: temazepam	UK Biobank Assessment Centre > Verbal interview > Medications	LOGISTIC-BINARY	1.18875108741932	1.10199852401525	1.28221495573577	7.64316e-06	1.20039756932671	1.11293165487091	1.29462298752095	2.19227e-06	1.19705120919841	1.10971169000706	1.29119609780768	3.24167e-06	-++	+++	+++	Physical Health	General Health and Miscellaneous
981	240837	Duration walking for pleasure	UK Biobank Assessment Centre > Touchscreen > Lifestyle and environment > Physical activity	ORDERED-LOGISTIC	0.983849730483802	0.976825019281458	0.990924958991192	8.44775e-06	0.986664424252744	0.979618331080175	0.99376119780503	0.000241167	0.986140586173499	0.97909905324598	0.993232760745299	0.000135011	---	+++	---	Lifestyle/Behaviours	No-Subcat
1130	282508	Hands-free device/speakerphone use with mobile phone in last 3 month	UK Biobank Assessment Centre > Touchscreen > Lifestyle and environment > Electronic device use	ORDERED-LOGISTIC	1.02306093490536	1.0128320776147	1.0333930961136	8.71115e-06	1.02146089052013	1.01123809318495	1.03178703204898	3.50973e-05	1.02176615431058	1.01153864803101	1.03209706927839	2.72714e-05	---	+++	+++	Lifestyle/Behaviours	No-Subcat
131868	329969/7002(336971)	Date M15 first reported (polyarthrosis)	Health-related outcomes > First occurrences > Musculoskeletal system and connective tissue disorders	LOGISTIC-BINARY	1.05533578454817	1.0305528390713	1.0807073990087	8.87847e-06	1.07099108850055	1.04588778359392	1.09669011322151	1.44264e-08	1.06745917814424	1.04242719505779	1.09308877304107	6.95208e-08	-++	+++	+++	Physical Health	Musculoskeletal System
90034	72591	Average acceleration 07:00 - 07:59	Additional exposures > Physical activity measurement > Acceleration averages	LINEAR	-0.0160157007906285	-0.0230853577895784	-0.00894604379167858	9.0006e-06	-0.0121983184001876	-0.0192637091118675	-0.00513292768850766	0.000714986	-0.0130548881819893	-0.0201229635708248	-0.0059868127931537	0.000294625	---	+++	---	Lifestyle/Behaviours	No-Subcat
20548#7	101355/8560(109915)	Manifestations of mania or irritability: I was easily distracted	Online follow-up > Mental health > Mania	LOGISTIC-BINARY	1.05189267375675	1.02864577345675	1.07566209629037	9.10491e-06	1.06366460658498	1.04015036335681	1.08770997773785	6.24611e-08	1.06450240822206	1.04095812962109	1.08858160210465	4.311e-08	-++	+++	+++	Mental Health	Mania
20111#8	208053/54076(262129)	Illnesses of siblings: High blood pressure	UK Biobank Assessment Centre > Touchscreen > Family history	LOGISTIC-BINARY	1.02179109611137	1.01206735609473	1.03160808143741	9.92818e-06	1.0235478963149	1.01381490502948	1.03337417231191	1.8013e-06	1.02340534066859	1.01367234662839	1.03323192968856	2.08282e-06	-++	+++	+++	Family and Childhood	No-Subcat
130828	329321/7650(336971)	Date E87 first reported (other disorders of fluid, electrolyte and acid-base balance)	Health-related outcomes > First occurrences > Endocrine, nutritional and metabolic diseases	LOGISTIC-BINARY	1.05256371070705	1.02888563183851	1.07677974506492	1.01647e-05	1.04444068404903	1.02097758815177	1.06843586861683	0.000175855	1.04567862825922	1.02218253758644	1.06971076777943	0.000116924	---	+++	+++	Physical Health	Endocrine and Metabolic System
1329	335475	Oily fish intake	UK Biobank Assessment Centre > Touchscreen > Lifestyle and environment > Diet	ORDERED-LOGISTIC	0.98615009809027	0.980058767375777	0.992279288075154	1.02556e-05	0.988509243679544	0.982404521609312	0.994651900867882	0.000255582	0.989163464690803	0.983054698737112	0.995310190914177	0.000566267	---	+++	---	Lifestyle/Behaviours	No-Subcat
41272#W822	325423/11548(336971)	Operative procedures - OPCS4: W82.2 Endoscopic resection of semilunar cartilage NEC	Health-related outcomes > Hospital inpatient > Summary Operations	LOGISTIC-BINARY	1.04267731825803	1.0234847884723	1.06222515488087	1.0365e-05	1.05408297234783	1.03468685879228	1.0738384179315	2.71197e-08	1.05261634385646	1.03323977483523	1.07235401929572	6.3109e-08	-++	+++	+++	Physical Health	Musculoskeletal System
4537	75884	Work/job satisfaction	UK Biobank Assessment Centre > Touchscreen > Psychosocial factors > Mental health	ORDERED-LOGISTIC	1.03051034419923	1.01683346725654	1.04437118141558	1.0405e-05	1.02721004260633	1.01355883333677	1.0410451144287	8.39513e-05	1.02726689500226	1.01362271756813	1.04109473404404	8.04009e-05	---	+++	+++	Mental Health	Well-Being
41200#A735	335610/1361(336971)	Operative procedures - main OPCS4: A73.5 Injection of therapeutic substance around peripheral nerve	Health-related outcomes > Hospital inpatient > Summary Operations	LOGISTIC-BINARY	1.12673771650069	1.06845259530032	1.18814946816813	1.05732e-05	1.09561371065418	1.03890204552456	1.15537028024412	0.000755075	1.09483942411343	1.03813172648395	1.15461311799044	0.000837871	---	+++	+++	Physical Health	Nervous System
20004#1488	333754/3176(336930)	Operation code: anterior/posterior repair bladder/uterus	UK Biobank Assessment Centre > Verbal interview > Operations	LOGISTIC-BINARY	1.08190928063494	1.04459184598247	1.12054281688537	1.0979e-05	1.08672990231717	1.04929612518039	1.12548349096324	3.29602e-06	1.08630552656033	1.04886636060192	1.12507323958466	3.71652e-06	-++	+++	+++	Physical Health	Genitourinary Health
20740	127927	Liking for vinegar	Online follow-up > Food (and other) preferences	ORDERED-LOGISTIC	1.02164404253591	1.01189580828263	1.03148618771389	1.20123e-05	1.02010368266726	1.01037615075705	1.02992486769566	4.67195e-05	1.02128531580409	1.011545581304	1.03111882999132	1.64862e-05	---	+++	+++	Lifestyle/Behaviours	No-Subcat
41210#Z287	329804/7167(336971)	Operative procedures - secondary OPCS4: Z28.7 Colon NEC	Health-related outcomes > Hospital inpatient > Summary Operations	LOGISTIC-BINARY	1.0535757482271	1.02920388177045	1.07851686710956	1.23524e-05	1.0463154734931	1.02211902828416	1.07107698771885	0.000148673	1.04677134896816	1.02255712034166	1.0715544955434	0.000128998	---	+++	+++	Physical Health	Digestive Health
41272#Z287	329804/7167(336971)	Operative procedures - OPCS4: Z28.7 Colon NEC	Health-related outcomes > Hospital inpatient > Summary Operations	LOGISTIC-BINARY	1.0535757482271	1.02920388177045	1.07851686710956	1.23524e-05	1.0463154734931	1.02211902828416	1.07107698771885	0.000148673	1.04677134896816	1.02255712034166	1.0715544955434	0.000128998	---	+++	+++	Physical Health	Digestive Health
6177#100	51466/102811(154277)	Medication for cholesterol, blood pressure or diabetes	UK Biobank Assessment Centre > Touchscreen > Health and medical history > Medication	LOGISTIC-BINARY	0.975277657182842	0.964351433440461	0.986326853768639	1.33023e-05	0.968467201802646	0.957621519129261	0.979434502210414	2.45412e-08	0.970417852330233	0.959549353911309	0.981408158946546	1.73363e-07	-++	+++	---	Physical Health	General Health and Miscellaneous
21044	121384	Average number of times bowels opened per day	Online follow-up > Digestive health	ORDERED-LOGISTIC	1.02632396298693	1.01439060581458	1.0383977049505	1.33484e-05	1.03185517902064	1.019816343939	1.04403613140702	1.63322e-07	1.03123367852062	1.01919532991667	1.04341421953153	2.84612e-07	-++	+++	+++	Physical Health	Digestive Health
131072	332836/4135(336971)	Date G55 first reported (nerve root and plexus compressions in diseases classified elsewhere)	Health-related outcomes > First occurrences > Nervous system disorders	LOGISTIC-BINARY	1.07019749733777	1.03790483338849	1.103479674918	1.41913e-05	1.08132509143712	1.0487040636921	1.11494603765698	5.61984e-07	1.07869806872005	1.04613700568758	1.11226379452038	1.26717e-06	-++	+++	+++	Physical Health	Nervous System
20549#4	104277/5758(110035)	Substances taken for anxiety: Drugs or alcohol (more than once)	Online follow-up > Mental health > Anxiety	LOGISTIC-BINARY	1.06079823679595	1.03288785005697	1.08945589182662	1.43029e-05	1.07379188198855	1.04554056126017	1.10280325228909	1.65829e-07	1.07423218966232	1.04595307216837	1.1032769936451	1.43476e-07	-++	+++	+++	Mental Health	Anxiety
6153#1	157782/22619(180401)	Medication for cholesterol, blood pressure, diabetes, or take exogenous hormones: Cholesterol lowering medication	UK Biobank Assessment Centre > Touchscreen > Health and medical history > Medication	LOGISTIC-BINARY	1.03239387028363	1.01760769602257	1.04739464146539	1.48006e-05	1.04331997259556	1.02840546470207	1.05845124527547	7.79341e-09	1.04227968065926	1.02737835187098	1.05739835136044	1.73758e-08	-++	+++	+++	Physical Health	Cardiovascular Health
20003#1141176832	333043/3887(336930)	Treatment/medication code: seretide 50 evohaler	UK Biobank Assessment Centre > Verbal interview > Medications	LOGISTIC-BINARY	1.07214311156674	1.03881182895071	1.10652818553878	1.53182e-05	1.08090344216074	1.04732475318234	1.11554321704031	1.34609e-06	1.0813262044898	1.04771613511524	1.11600537697183	1.20998e-06	-++	+++	+++	Physical Health	Respiratory Health
20614	119286	Liking for bicycling	Online follow-up > Food (and other) preferences	ORDERED-LOGISTIC	0.978261495010309	0.968560611226471	0.988059540649685	1.54424e-05	0.983281944282351	0.973531960033426	0.993129575241149	0.000913552	0.9828209508362	0.973074446267499	0.992665078306903	0.000655075	---	+++	---	Lifestyle/Behaviours	No-Subcat
20003#1140863144	335776/1154(336930)	Treatment/medication code: zopiclone	UK Biobank Assessment Centre > Verbal interview > Medications	LOGISTIC-BINARY	1.13538066657813	1.07167379675893	1.20281065880493	1.62012e-05	1.11745003504719	1.05476049739232	1.18380347480659	0.000162092	1.11873820552146	1.05593018572276	1.18524357287778	0.000140455	---	+++	+++	Sleep	No-Subcat
20745	127096	Liking for white wine	Online follow-up > Food (and other) preferences	ORDERED-LOGISTIC	0.979070914348408	0.969699782376974	0.988532608487662	1.63017e-05	0.982758756487423	0.973344681078459	0.992263883727798	0.000398133	0.983912313658359	0.974486306052061	0.99342949711684	0.000959476	---	+++	---	Lifestyle/Behaviours	No-Subcat
22504	79075/7265(86340)	Bring up phlegm/sputum/mucus on most days	Online follow-up > Work environment > Medical information	LOGISTIC-BINARY	1.05455578492159	1.02937574186352	1.08034897299859	1.64488e-05	1.04934375231963	1.0242682697693	1.07503151882882	9.49072e-05	1.05116028531697	1.02602166086771	1.07691638236442	5.34589e-05	---	+++	+++	Physical Health	Respiratory Health
131592	331318/5653(336971)	Date K26 first reported (duodenal ulcer)	Health-related outcomes > First occurrences > Digestive system disorders	LOGISTIC-BINARY	1.05961328009935	1.03204430672704	1.08790902817371	1.66411e-05	1.06758237765092	1.03985227859553	1.09604281004412	1.10989e-06	1.0651296318342	1.03745135574164	1.09354135705967	2.63528e-06	-++	+++	+++	Physical Health	Digestive Health
22610#1	63010/19937(82947)	Workplace full of chemical or other fumes	Online follow-up > Work environment > Employment history	LOGISTIC-BINARY	1.03628977714693	1.01960685654805	1.0532471539139	1.67197e-05	1.02312290997082	1.00666431540633	1.03985102712382	0.00573236	1.0243734900106	1.00789246966183	1.04112531779338	0.00361594	---	+-+	+++	Sociodemographic	No-Subcat
6150#2	325935/10512(336447)	Vascular/heart problems diagnosed by doctor: Angina	UK Biobank Assessment Centre > Touchscreen > Health and medical history > Medical conditions	LOGISTIC-BINARY	1.04417228651398	1.023791276715	1.06495478380282	1.72101e-05	1.06082166914507	1.04017052633415	1.08187924913648	3.93139e-09	1.06024159455606	1.03959541491377	1.08129640133859	5.5289e-09	-++	+++	+++	Physical Health	Cardiovascular Health
90031	72591	Average acceleration 04:00 - 04:59	Additional exposures > Physical activity measurement > Acceleration averages	LINEAR	0.0159033204219004	0.00864963731898	0.0231570035248207	1.73202e-05	0.0168754687825518	0.00962669350886563	0.024124244056238	5.05202e-06	0.0156952007666777	0.00844344725608796	0.0229469542772674	2.21729e-05	---	+++	+++	Lifestyle/Behaviours	No-Subcat
6153#4	166912/13489(180401)	Medication for cholesterol, blood pressure, diabetes, or take exogenous hormones: Hormone replacement therapy	UK Biobank Assessment Centre > Touchscreen > Health and medical history > Medication	LOGISTIC-BINARY	1.03916414339238	1.02109462730544	1.05755079361636	1.76474e-05	1.02385660917832	1.00605140917351	1.04197392124866	0.0084328	1.02316682100649	1.00537102285339	1.04127608926958	0.010514	---	+--	+++	Physical Health	Reproductive Health
131884	322207/14764(336971)	Date M23 first reported (internal derangement of knee)	Health-related outcomes > First occurrences > Musculoskeletal system and connective tissue disorders	LOGISTIC-BINARY	1.03682409722551	1.01983895818803	1.05408868332146	1.77524e-05	1.04954518238126	1.03235651064669	1.06701696168733	9.45871e-09	1.04865570186748	1.03147568897031	1.06612031350619	1.72721e-08	-++	+++	+++	Physical Health	Musculoskeletal System
20537	33629	Frequency of difficulty controlling worry during worst period of anxiety	Online follow-up > Mental health > Anxiety	ORDERED-LOGISTIC	1.04542825930844	1.02441680778355	1.06687066929849	1.80139e-05	1.04233957758226	1.02123935628047	1.06387575871682	7.07471e-05	1.04148703575196	1.02043064654035	1.06297791948619	9.60609e-05	---	+++	+++	Mental Health	Anxiety
1110	332977	Length of mobile phone use	UK Biobank Assessment Centre > Touchscreen > Lifestyle and environment > Electronic device use	ORDERED-LOGISTIC	1.01359545904965	1.00735666274624	1.0198728936832	1.81276e-05	1.01804010068519	1.0117710961434	1.02434794841799	1.40223e-08	1.01723893302061	1.01097535384871	1.02354131870138	5.83616e-08	-++	+++	+++	Lifestyle/Behaviours	No-Subcat
2824	33723	Age at hysterectomy	UK Biobank Assessment Centre > Touchscreen > Sex-specific factors > Female-specific factors	LINEAR	-0.0223766870344318	-0.0326231066119225	-0.0121302674569411	1.87048e-05	-0.0248018911623877	-0.0350444521468942	-0.0145593301778812	2.08192e-06	-0.0237188396069846	-0.0339517544404346	-0.0134859247735346	5.561e-06	-+-	+++	---	Physical Health	Reproductive Health
1508-2	148992/265521	Coffee type	UK Biobank Assessment Centre > Touchscreen > Lifestyle and environment > Diet	MULTINOMIAL-LOGISTIC	0	0	0	1.8733e-05	0	0	0	3.7421e-05	0	0	0	0.000102982	---	+++	---	Lifestyle/Behaviours	No-Subcat
22502	74564/11776(86340)	Cough on most days	Online follow-up > Work environment > Medical information	LOGISTIC-BINARY	1.04348289080572	1.02333533038023	1.06402648344765	1.87724e-05	1.04501102291425	1.02481082563476	1.06560979340431	9.82909e-06	1.04618208857483	1.025945525696	1.06682001021602	5.89667e-06	---	+++	+++	Physical Health	Respiratory Health
90144	72591	Fraction acceleration <= 600 milli-gravities	Additional exposures > Physical activity measurement > Acceleration intensity distribution	ORDERED-LOGISTIC	1.03206633103391	1.01718445448618	1.04716593628228	2.0537e-05	1.02504201799889	1.01027581664437	1.04002404229884	0.000835359	1.02513002254716	1.01035733875454	1.04011870139229	0.000804598	---	+++	+++	Lifestyle/Behaviours	No-Subcat
21065	87810/17187(104997)	Family history of IBS	Online follow-up > Digestive health	LOGISTIC-BINARY	1.03640652750578	1.0194895235273	1.05360382773104	2.05499e-05	1.03845360293457	1.02145982632849	1.05573004199327	7.38678e-06	1.03883654361663	1.02182896764124	1.05612834317934	6.07257e-06	---	+++	+++	Physical Health	Digestive Health
20277#3221	216181/631(216812)	Job code at visit: Physiotherapists	UK Biobank Assessment Centre > Verbal interview > Employment	LOGISTIC-BINARY	0.843230012256368	0.77945206410897	0.91210454549483	2.1094e-05	0.910121828679377	0.841514933053026	0.984220663604822	0.0184386	0.909476794278007	0.840987232137372	0.983472784938471	0.01748	---	+--	---	Sociodemographic	No-Subcat
41200#J183	325779/11192(336971)	Operative procedures - main OPCS4: J18.3 Total cholecystectomy NEC	Health-related outcomes > Hospital inpatient > Summary Operations	LOGISTIC-BINARY	1.0417993690098	1.02231125338791	1.06165452682578	2.12957e-05	1.04088447542727	1.02141902182926	1.06071655737159	3.17085e-05	1.03999354663512	1.02053926491696	1.05981632288595	4.69003e-05	---	+++	+++	Physical Health	Digestive Health
41200#W822	325948/11023(336971)	Operative procedures - main OPCS4: W82.2 Endoscopic resection of semilunar cartilage NEC	Health-related outcomes > Hospital inpatient > Summary Operations	LOGISTIC-BINARY	1.04200716135386	1.02239517779944	1.06199046828556	2.18472e-05	1.05597711658605	1.03611029721901	1.07622036577463	1.89526e-08	1.05420906157371	1.03436756087107	1.07442876092649	5.15523e-08	-++	+++	+++	Physical Health	Musculoskeletal System
3088	336675	Contra-indications for spirometry	UK Biobank Assessment Centre > Physical measures > Spirometry	ORDERED-LOGISTIC	1.02685535783464	1.01430734959929	1.03955859762848	2.39414e-05	1.02728603156027	1.0147402901877	1.03998688220376	1.75491e-05	1.02686261620783	1.01431982614816	1.03956050683678	2.36323e-05	---	+++	+++	Physical Health	Respiratory Health
41200#H229	307361/29610(336971)	Operative procedures - main OPCS4: H22.9 Unspecified diagnostic endoscopic examination of colon	Health-related outcomes > Hospital inpatient > Summary Operations	LOGISTIC-BINARY	1.02616467235616	1.01393968059393	1.03853577201552	2.39868e-05	1.02507493371599	1.01287165223222	1.03742396352581	5.05067e-05	1.02543854853715	1.01322935447357	1.03779428034812	3.94525e-05	---	+++	+++	Physical Health	Digestive Health
1408	329202	Cheese intake	UK Biobank Assessment Centre > Touchscreen > Lifestyle and environment > Diet	ORDERED-LOGISTIC	0.986511155563026	0.980311170517663	0.99275035245838	2.42195e-05	0.986056800608398	0.979862622861074	0.992290134699754	1.25821e-05	0.986162034789733	0.97996631515601	0.992396926118631	1.46797e-05	---	+++	---	Lifestyle/Behaviours	No-Subcat
41200#A522	334755/2216(336971)	Operative procedures - main OPCS4: A52.2 Therapeutic sacral epidural injection	Health-related outcomes > Hospital inpatient > Summary Operations	LOGISTIC-BINARY	1.09413245509753	1.04935601119455	1.14078889357642	2.43119e-05	1.10438475794572	1.05921120322547	1.1514543869694	3.14593e-06	1.10061186309236	1.05555840854505	1.14756962171431	6.91254e-06	-+-	+++	+++	Physical Health	Nervous System
20004#1458	297209/39721(336930)	Operation code: appendicectomy	UK Biobank Assessment Centre > Verbal interview > Operations	LOGISTIC-BINARY	1.02285943148855	1.01217586890398	1.03365490511186	2.45103e-05	1.0204512001981	1.0097969850411	1.03121694462531	0.000156367	1.02033831086774	1.00968414667393	1.03110450484771	0.000170194	---	+++	+++	Physical Health	Digestive Health
41200#W903	329547/7424(336971)	Operative procedures - main OPCS4: W90.3 Injection of therapeutic substance into joint	Health-related outcomes > Hospital inpatient > Summary Operations	LOGISTIC-BINARY	1.05067853075051	1.02675707726086	1.07514994201729	2.57928e-05	1.06807588196729	1.04378503950756	1.09292517547565	2.00327e-08	1.06564345956306	1.04139619009318	1.09045161508339	6.14773e-08	-++	+++	+++	Physical Health	Musculoskeletal System
6144#4	273206/62652(335858)	Never eat eggs, dairy, wheat, sugar: Sugar or foods/drinks containing sugar	UK Biobank Assessment Centre > Touchscreen > Lifestyle and environment > Diet	LOGISTIC-BINARY	1.0190043377919	1.01010005786847	1.02798681088531	2.61946e-05	1.02053978620552	1.01162820669414	1.02952962166261	5.52963e-06	1.01992576619076	1.01101878180072	1.0289112287979	1.04003e-05	---	+++	+++	Lifestyle/Behaviours	No-Subcat
6164#4	160123/175239(335362)	Types of physical activity in last 4 weeks: Light DIY (eg: pruning, watering the lawn)	UK Biobank Assessment Centre > Touchscreen > Lifestyle and environment > Physical activity	LOGISTIC-BINARY	0.985506343979027	0.978819861513426	0.992238206524298	2.63027e-05	0.984040154592365	0.977363875821214	0.990761707271568	3.6187e-06	0.984791112791743	0.978109717050035	0.99151782447682	1.0218e-05	-+-	+++	---	Lifestyle/Behaviours	No-Subcat
20522	107689	Been in a confiding relationship as an adult	Online follow-up > Mental health > Traumatic events	ORDERED-LOGISTIC	0.976293022703724	0.965428318287304	0.987279995961674	2.64665e-05	0.972977265478963	0.96211808979543	0.983959005843253	1.72066e-06	0.973809580424788	0.962941908366494	0.984799904010594	3.57321e-06	-++	+++	---	Mental Health	Trauma
20003#1140884444	335208/1722(336930)	Treatment/medication code: codeine	UK Biobank Assessment Centre > Verbal interview > Medications	LOGISTIC-BINARY	1.10665210258597	1.05551933883156	1.16022260472288	2.66714e-05	1.13374452482983	1.08140860605285	1.18857482977618	1.91407e-07	1.12938026438255	1.07719487488948	1.18407092320828	4.61284e-07	-++	+++	+++	Physical Health	Pain
41246#1160	289677/35360(325037)	Treatment speciality of consultant (recoded): Cardiology	Health-related outcomes > Hospital inpatient > Summary Administration	LOGISTIC-BINARY	1.02445954650868	1.01296439831593	1.03608434625999	2.69866e-05	1.03279105418904	1.0212178564612	1.0444948794009	2.00136e-08	1.03196447915436	1.02039865397257	1.04366139687885	4.45982e-08	-++	+++	+++	Auxiliary Variables	No-Subcat
131926	332766/4205(336971)	Date M53 first reported (other dorsopathies, not elsewhere classified)	Health-related outcomes > First occurrences > Musculoskeletal system and connective tissue disorders	LOGISTIC-BINARY	1.06725638281617	1.03529230555648	1.10019272272439	2.71024e-05	1.06381427863487	1.03195029729537	1.0966479510466	6.66699e-05	1.06576290831589	1.03382758547165	1.09867630871085	4.0643e-05	---	+++	+++	Physical Health	Musculoskeletal System
41210#Z286	319994/16977(336971)	Operative procedures - secondary OPCS4: Z28.6 Sigmoid colon	Health-related outcomes > Hospital inpatient > Summary Operations	LOGISTIC-BINARY	1.03368191344589	1.01780513059495	1.04980356007187	2.72802e-05	1.03790497519564	1.0219763917733	1.05407915805429	2.41427e-06	1.03785567923103	1.02192420428087	1.05403416063063	2.50227e-06	-++	+++	+++	Physical Health	Digestive Health
41272#Z286	319994/16977(336971)	Operative procedures - OPCS4: Z28.6 Sigmoid colon	Health-related outcomes > Hospital inpatient > Summary Operations	LOGISTIC-BINARY	1.03368191344589	1.01780513059495	1.04980356007187	2.72802e-05	1.03790497519564	1.0219763917733	1.05407915805429	2.41427e-06	1.03785567923103	1.02192420428087	1.05403416063063	2.50227e-06	-++	+++	+++	Physical Health	Digestive Health
41272#A522	334554/2417(336971)	Operative procedures - OPCS4: A52.2 Therapeutic sacral epidural injection	Health-related outcomes > Hospital inpatient > Summary Operations	LOGISTIC-BINARY	1.08930294095904	1.04657081249922	1.13375204529944	2.7824e-05	1.09889237136648	1.055806447071	1.14370898484438	3.79323e-06	1.09490668681137	1.05194620397677	1.13960476267823	8.97397e-06	-+-	+++	+++	Physical Health	Nervous System
670-1	306862/336133	Type of accommodation lived in	UK Biobank Assessment Centre > Touchscreen > Sociodemographics > Household	MULTINOMIAL-LOGISTIC	0	0	0	2.8196e-05	0	0	0	5.13068e-06	0	0	0	1.3911e-05	---	+++	---	Sociodemographic	No-Subcat
3591	146724/13042(159766)	Ever had hysterectomy (womb removed)	UK Biobank Assessment Centre > Touchscreen > Sex-specific factors > Female-specific factors	LOGISTIC-BINARY	1.0399164714032	1.02102453015775	1.0591567060906	2.85857e-05	1.039722393494	1.02086749566864	1.05892409282702	3.01954e-05	1.03996819639077	1.02110251803426	1.05918263480772	2.72022e-05	---	+++	+++	Physical Health	Reproductive Health
2867	81815	Age started smoking in former smokers	UK Biobank Assessment Centre > Touchscreen > Lifestyle and environment > Smoking	LINEAR	-0.0143901425694711	-0.021134174893197	-0.0076461102457451	2.89061e-05	-0.0169247584306255	-0.0236619831667429	-0.0101875336945081	8.50666e-07	-0.0166011552900231	-0.0233335562281149	-0.00986875435193128	1.34689e-06	-++	+++	---	Lifestyle/Behaviours	No-Subcat
131666	335788/1183(336971)	Date K74 first reported (fibrosis and cirrhosis of liver)	Health-related outcomes > First occurrences > Digestive system disorders	LOGISTIC-BINARY	1.1290920090187	1.06658487436055	1.19520225371252	2.90766e-05	1.03447118836242	0.977132626037161	1.09511874223085	0.24383	1.03771723168192	0.980194218964085	1.0985810261241	0.203055	---	+--	+++	Physical Health	Digestive Health
131630	320228/16743(336971)	Date K52 first reported (other non-infective gastro-enteritis and colitis)	Health-related outcomes > First occurrences > Digestive system disorders	LOGISTIC-BINARY	1.03368877575735	1.01773805170221	1.04988659778643	2.96245e-05	1.04910069818237	1.0329234067669	1.06552886845125	1.48582e-09	1.04825137524438	1.03208180670631	1.06467310386118	2.82399e-09	-++	+++	+++	Physical Health	Digestive Health
22616#1	78608/5969(84577)	Breathing problems during period of job: Yes	Online follow-up > Work environment > Employment history	LOGISTIC-BINARY	1.05762741718032	1.03014066522526	1.08584310910855	3.03802e-05	1.04892510463929	1.02165501542685	1.07691927142703	0.000379008	1.0484170436713	1.02115211683714	1.07640985453585	0.000436532	---	+++	+++	Sociodemographic	No-Subcat
132056	333669/3302(336971)	Date N31 first reported (neuromuscular dysfunction of bladder, not elsewhere classified)	Health-related outcomes > First occurrences > Genitourinary system disorders	LOGISTIC-BINARY	1.07544954928346	1.03921953886535	1.11292384136201	3.16054e-05	1.06860365669782	1.03262546047485	1.10581722717729	0.000145593	1.06869872607077	1.03270102377218	1.10594049762065	0.000143859	---	+++	+++	Physical Health	Genitourinary Health
130174	333774/3197(336971)	Date B00 first reported (herpesviral [herpes simplex] infections)	Health-related outcomes > First occurrences > Certain infectious and parasitic diseases	LOGISTIC-BINARY	1.07655865366737	1.03975194747605	1.11464853244339	3.2156e-05	1.1016957697173	1.06404363408362	1.14066112234461	4.74855e-08	1.10273632582567	1.06502212416209	1.14177483626469	3.6044e-08	-++	+++	+++	Physical Health	Infectious and Parasitical Diseases
20003#1140884464	335768/1162(336930)	Treatment/medication code: dihydrocodeine	UK Biobank Assessment Centre > Verbal interview > Medications	LOGISTIC-BINARY	1.12952738490439	1.06640185385194	1.19632953185843	3.27998e-05	1.1370689488728	1.0735842119991	1.20424908478962	1.16317e-05	1.13662445515852	1.0731053491095	1.20386863576203	1.2649e-05	---	+++	+++	Physical Health	Pain
26693	28128	Volume of VPL (right hemisphere)	UK Biobank Assessment Centre > Imaging > Brain MRI > T1 structural brain MRI > Freesurfer subsegmentation	LINEAR	-0.0216507958061294	-0.0318709025830599	-0.011430689029199	3.30169e-05	-0.0239070784500499	-0.0341439851316732	-0.0136701717684266	4.7267e-06	-0.024293611863246	-0.0345298826361784	-0.0140573410903136	3.30615e-06	--+	+++	---	Brain Imaging	No-Subcat
4642	102817/5957(108774)	Ever manic/hyper for 2 days	UK Biobank Assessment Centre > Touchscreen > Psychosocial factors > Mental health	LOGISTIC-BINARY	1.05705964156134	1.02972192717738	1.08511599906739	3.30504e-05	1.05278343234894	1.02554313070528	1.08074106757798	0.000119983	1.05066896093492	1.02348633602625	1.07857084146631	0.000219015	---	+++	+++	Mental Health	Mania
22606#1	36997/47394(84391)	Workplace very noisy	Online follow-up > Work environment > Employment history	LOGISTIC-BINARY	1.02925212473635	1.01533403983123	1.04336414257871	3.32092e-05	1.01725999059395	1.00350836464966	1.03120201013472	0.0137337	1.01832530021032	1.00455929970793	1.03228185199115	0.00892583	---	+--	+++	Sociodemographic	No-Subcat
26427	25059	Index of Multiple Deprivation (Scotland)	Population characteristics > Baseline characteristics > Indices of Multiple Deprivation	LINEAR	0.0254480106395103	0.0134292430173544	0.0374667782616663	3.33367e-05	0.0244412476496691	0.0124564767609942	0.0364260185383441	6.42627e-05	0.0241000581594906	0.0121081623521292	0.0360919539668519	8.20023e-05	---	+++	+++	Sociodemographic	No-Subcat
1883	332005	Number of full sisters	UK Biobank Assessment Centre > Touchscreen > Family history	ORDERED-LOGISTIC	1.01343812847083	1.0070678793603	1.01984867285297	3.33709e-05	1.01831799475061	1.011921746359	1.02475467313953	1.63911e-08	1.01802781618513	1.01163328594415	1.024462766228	2.73523e-08	-++	+++	+++	Family and Childhood	No-Subcat
41210#T702	335484/1487(336971)	Operative procedures - secondary OPCS4: T70.2 Tenotomy NEC	Health-related outcomes > Hospital inpatient > Summary Operations	LOGISTIC-BINARY	1.11365935025333	1.05840598875672	1.17175089663542	3.35221e-05	1.12159168630011	1.06601249528761	1.18002303170531	9.55086e-06	1.12000175400656	1.06445774601961	1.17841650088828	1.25277e-05	---	+++	+++	Physical Health	Skin and Soft Tissue
131924	321486/15485(336971)	Date M51 first reported (other intervertebral disk disorders)	Health-related outcomes > First occurrences > Musculoskeletal system and connective tissue disorders	LOGISTIC-BINARY	1.03438129297462	1.01783156928962	1.0511968581093	3.98871e-05	1.05724182037346	1.04033636575679	1.07441927291439	1.29942e-11	1.05521310445976	1.03833335275137	1.07236598281952	6.47916e-11	-++	+++	+++	Physical Health	Musculoskeletal System
4620	42380	Number of depression episodes	UK Biobank Assessment Centre > Touchscreen > Psychosocial factors > Mental health	ORDERED-LOGISTIC	1.03758576970641	1.01941263737813	1.05608287559211	4.27241e-05	1.03094683987504	1.01282546447726	1.04939244117139	0.000756439	1.0322913946597	1.01415017875491	1.05075712237882	0.000443041	---	+++	+++	Mental Health	Depression
6141#2	222412/112579(334991)	How are people in household related to participant: Son and/or daughter (include step-children)	UK Biobank Assessment Centre > Touchscreen > Sociodemographics > Household	LOGISTIC-BINARY	0.983355435552204	0.975469950626191	0.991304021073568	4.38595e-05	0.980318983560702	0.972450136467437	0.988250747151589	1.3361e-06	0.980363623987651	0.972494239667454	0.988296014784735	1.41346e-06	-++	+++	---	Sociodemographic	No-Subcat
6138#5	271262/62580(333842)	Qualifications: NVQ or HND or HNC or equivalent	UK Biobank Assessment Centre > Touchscreen > Sociodemographics > Education	LOGISTIC-BINARY	1.01855091432298	1.00960088581466	1.02757996672206	4.46577e-05	1.01515808680999	1.00623554219099	1.02415937071162	0.000837427	1.01471429099617	1.00579503667402	1.02371251739774	0.00118374	---	+++	+++	Sociodemographic	No-Subcat
5057	95369	Number of older siblings	UK Biobank Assessment Centre > Touchscreen > Family history	ORDERED-LOGISTIC	1.02463763519912	1.01272467348381	1.03669073239304	4.52317e-05	1.01894283071886	1.00711445530443	1.03091012824309	0.00163318	1.01973751229525	1.00790029913089	1.03171374676521	0.00103485	---	+++	+++	Family and Childhood	No-Subcat
90141	72591	Fraction acceleration <= 450 milli-gravities	Additional exposures > Physical activity measurement > Acceleration intensity distribution	ORDERED-LOGISTIC	1.03098096788227	1.01597254677644	1.04621110039634	4.5479e-05	1.0210222479308	1.00617776176068	1.0360857399049	0.00536706	1.02149239945077	1.00663508026549	1.0365690035961	0.00444696	---	+++	+++	Lifestyle/Behaviours	No-Subcat
20491	109782	Someone to take to doctor when needed as a child	Online follow-up > Mental health > Traumatic events	ORDERED-LOGISTIC	0.966757897766147	0.951171370950769	0.982599835778273	4.57116e-05	0.967847272562314	0.952218879762361	0.98373216800751	8.33463e-05	0.968898505553832	0.953255248551611	0.984798473956288	0.000142148	---	+++	---	Mental Health	Trauma
1628	313073	Alcohol intake versus 10 years previously	UK Biobank Assessment Centre > Touchscreen > Lifestyle and environment > Alcohol	ORDERED-LOGISTIC	1.01382876865192	1.00715265574813	1.02054913550595	4.61496e-05	1.01683173243451	1.01013007901486	1.02357784761159	7.52049e-07	1.01619730605106	1.00950000416146	1.02293903969144	1.91157e-06	-++	+++	+++	Lifestyle/Behaviours	No-Subcat
6145#5	325011/9965(334976)	Illness, injury, bereavement, stress in last 2 years: Marital separation/divorce	UK Biobank Assessment Centre > Touchscreen > Psychosocial factors > Mental health	LOGISTIC-BINARY	1.04216144906493	1.02149006057469	1.0632459645942	5.32619e-05	1.04138525676172	1.020708949636	1.062475687928	7.37208e-05	1.0422541590805	1.02155512530494	1.06337021646557	5.25085e-05	---	+++	+++	Mental Health	Stressful Experiences
41272#X375	336158/813(336971)	Operative procedures - OPCS4: X37.5 Intramuscular injection for local action	Health-related outcomes > Hospital inpatient > Summary Operations	LOGISTIC-BINARY	1.15201044749211	1.07551316564866	1.23385359225038	5.37292e-05	1.15020520183605	1.07381166918697	1.23194046827629	6.52131e-05	1.16071294054817	1.08355616431579	1.24330511699992	2.15688e-05	---	+++	+++	Physical Health	General Health and Miscellaneous
41272#A735	335366/1605(336971)	Operative procedures - OPCS4: A73.5 Injection of therapeutic substance around peripheral nerve	Health-related outcomes > Hospital inpatient > Summary Operations	LOGISTIC-BINARY	1.10606254202077	1.05321973656592	1.16151330630648	5.40262e-05	1.10279153628817	1.05010168758784	1.15808245872976	8.90659e-05	1.1011648872431	1.04851514125256	1.15643205166352	0.00011521	---	+++	+++	Physical Health	Nervous System
20439	60264	Frequency of depressed days during worst episode of depression	Online follow-up > Mental health > Depression	ORDERED-LOGISTIC	1.03226850099602	1.01646928915053	1.04831328356126	5.44773e-05	1.02151241564578	1.0058143060112	1.037455531386	0.00706784	1.02232573044633	1.00661953121857	1.03827699216944	0.00518779	---	+-+	+++	Mental Health	Depression
100880	47745	Dried fruit added to cereal	Online follow-up > Diet by 24-hour recall > Cereal yesterday	ORDERED-LOGISTIC	0.960209658708339	0.941449621848319	0.979343522244605	5.50513e-05	0.97867559104426	0.959572973600108	0.998158492222175	0.0320961	0.977988730605436	0.958916729717801	0.997440056627971	0.0267579	---	+--	---	Lifestyle/Behaviours	No-Subcat
6143#4	163900/13601(177501)	Transport type for commuting to job workplace: Cycle	UK Biobank Assessment Centre > Touchscreen > Sociodemographics > Employment	LOGISTIC-BINARY	0.964207495144944	0.947270122780608	0.981441222899961	5.53203e-05	0.964507516001571	0.947564392106166	0.981747550075337	6.40552e-05	0.964623490714988	0.94768427828741	0.981860892958531	6.73959e-05	---	+++	---	Sociodemographic	No-Subcat
6177#1	118689/35588(154277)	Medication for cholesterol, blood pressure or diabetes: Cholesterol lowering medication	UK Biobank Assessment Centre > Touchscreen > Health and medical history > Medication	LOGISTIC-BINARY	1.0258894216518	1.01321550355414	1.03872219610017	5.57898e-05	1.03625793387063	1.02346602697666	1.04921069947363	1.91201e-08	1.03469641678398	1.02192198404667	1.04763183621936	7.40722e-08	-++	+++	+++	Physical Health	Cardiovascular Health
2887	77595	Number of cigarettes previously smoked daily	UK Biobank Assessment Centre > Touchscreen > Lifestyle and environment > Smoking	ORDERED-LOGISTIC	1.02872858451702	1.01464691703205	1.04300568290098	5.63665e-05	1.03302154568514	1.0188991205461	1.04733971433576	3.73618e-06	1.0332103597633	1.01909587737433	1.04752032779551	3.23898e-06	-++	+++	+++	Lifestyle/Behaviours	No-Subcat
41210#Y823	331695/5276(336971)	Operative procedures - secondary OPCS4: Y82.3 Application of local anaesthetic NEC	Health-related outcomes > Hospital inpatient > Summary Operations	LOGISTIC-BINARY	1.05763676197476	1.02917871270252	1.08687082423989	5.63914e-05	1.06408820133523	1.03548984392989	1.0934649282679	7.82921e-06	1.06168090245485	1.03313543229549	1.09100812939326	1.67213e-05	---	+++	+++	Physical Health	General Health and Miscellaneous
41272#Y823	331695/5276(336971)	Operative procedures - OPCS4: Y82.3 Application of local anaesthetic NEC	Health-related outcomes > Hospital inpatient > Summary Operations	LOGISTIC-BINARY	1.05763676197476	1.02917871270252	1.08687082423989	5.63914e-05	1.06408820133523	1.03548984392989	1.0934649282679	7.82921e-06	1.06168090245485	1.03313543229549	1.09100812939326	1.67213e-05	---	+++	+++	Physical Health	General Health and Miscellaneous
30840	319935	Total bilirubin	Biological samples > Assay results > Blood assays > Blood biochemistry	LINEAR	-0.00678178610632243	-0.0100822333508616	-0.00348133886178324	5.64184e-05	-0.00945710103055782	-0.012757525044038	-0.00615667701707764	1.9543e-08	-0.00917118092802531	-0.0124716347696581	-0.00587072708639248	5.14669e-08	-++	+++	---	Physical Health	Digestive Health
131074	321725/15246(336971)	Date G56 first reported (mononeuropathies of upper limb)	Health-related outcomes > First occurrences > Nervous system disorders	LOGISTIC-BINARY	1.0339683150098	1.01726757787405	1.0509399894003	5.79579e-05	1.048094660489	1.0311717446438	1.06529245992949	1.54615e-08	1.04722483323621	1.03031053530202	1.06441541360024	2.78634e-08	-++	+++	+++	Physical Health	Nervous System
41272#T791	334821/2150(336971)	Operative procedures - OPCS4: T79.1 Plastic repair of rotator cuff of shoulder NEC	Health-related outcomes > Hospital inpatient > Summary Operations	LOGISTIC-BINARY	1.09083564289211	1.04554260140206	1.13805988237111	5.83022e-05	1.12166268085331	1.07517005900497	1.17013463894278	1.05309e-07	1.11902195872581	1.07259827410158	1.1674363755884	1.96251e-07	-++	+++	+++	Physical Health	Skin and Soft Tissue
2897	81812	Age stopped smoking	UK Biobank Assessment Centre > Touchscreen > Lifestyle and environment > Smoking	LINEAR	0.0135026940422118	0.00691646933365825	0.0200889187507653	5.86811e-05	0.00883234822746981	0.00225668825713856	0.0154080081978011	0.00847402	0.00920861495438748	0.00263753379350571	0.0157796961152693	0.00602104	---	+--	+++	Lifestyle/Behaviours	No-Subcat
20261	72055	avMSE	UK Biobank Assessment Centre > Physical measures > Eye measures > Visual acuity	LINEAR	0.0146487932149823	0.00748880088783734	0.0218087855421273	6.07792e-05	0.00990239410414068	0.00277127588697452	0.0170335123213068	0.00649655	0.00958562418190303	0.00245671301471297	0.0167145353490931	0.00840471	---	+--	+++	Physical Health	Eyes
20666	92424	Liking for globe artichoke	Online follow-up > Food (and other) preferences	ORDERED-LOGISTIC	0.977321862703592	0.966392077439472	0.988375262604782	6.39831e-05	0.980221817820256	0.969252472893572	0.991315306384935	0.000503207	0.980858130541716	0.969884035742636	0.991956395604685	0.000760558	---	+++	---	Lifestyle/Behaviours	No-Subcat
41229#5PE	336012/959(336971)	PCT responsible for patient data: DUDLEY PCT	Health-related outcomes > Hospital inpatient > Summary Administration	LOGISTIC-BINARY	1.13716384659257	1.06740367326534	1.21140462468015	6.84603e-05	1.11552843931979	1.04706947783171	1.18837929257167	0.000710803	1.11603213664262	1.04749574442597	1.18899761782017	0.000682973	---	+++	+++	Auxiliary Variables	No-Subcat
90194	72591	Temperature minimum	Additional exposures > Physical activity measurement > Raw accelerometer statistics	LINEAR	0.014744762632455	0.00748237735638201	0.0220071479085279	6.91665e-05	0.00988168238581553	0.00262365717457977	0.0171397075970513	0.0076207	0.0105970665697693	0.00333625383529288	0.0178578793042458	0.00422973	---	+-+	+++	Auxiliary Variables	No-Subcat
2415	55177/99422(154599)	Had major operations	UK Biobank Assessment Centre > Touchscreen > Health and medical history > Operations	LOGISTIC-BINARY	1.0215799735689	1.01089115917806	1.03238347136113	6.94433e-05	1.02627336185596	1.01554109942963	1.03712095890213	1.333e-06	1.02572442315257	1.01499916391366	1.03656471107845	2.18372e-06	-++	+++	+++	Physical Health	General Health and Miscellaneous
20004#1517	330124/6806(336930)	Operation code: endoscopy / gastroscopy	UK Biobank Assessment Centre > Verbal interview > Operations	LOGISTIC-BINARY	1.04980676272902	1.02490772107888	1.07530246789418	7.20276e-05	1.05691042662864	1.03186810300649	1.08255237736287	6.04459e-06	1.05482208113089	1.02981931844197	1.0804272199954	1.29414e-05	---	+++	+++	Physical Health	Digestive Health
26429	25059	Employment score (Scotland)	Population characteristics > Baseline characteristics > Indices of Multiple Deprivation	LINEAR	0.0243485066709075	0.0123207778721049	0.0363762354697101	7.2719e-05	0.0194234576368124	0.00742869124115214	0.0314182240324727	0.00150547	0.0191825370471405	0.0071806880567459	0.0311843860375351	0.00173371	---	+++	+++	Sociodemographic	No-Subcat
20709	127022	Liking for red wine	Online follow-up > Food (and other) preferences	ORDERED-LOGISTIC	0.98062551267032	0.971166261999892	0.990176897331341	7.62134e-05	0.982253806609642	0.972779510230132	0.991820377025501	0.000293686	0.982299750664772	0.972824548103002	0.991867240642357	0.000304817	---	+++	---	Lifestyle/Behaviours	No-Subcat
6177#2	115812/38465(154277)	Medication for cholesterol, blood pressure or diabetes: Blood pressure medication	UK Biobank Assessment Centre > Touchscreen > Health and medical history > Medication	LOGISTIC-BINARY	1.0246081735737	1.01233343595813	1.03703208758968	7.70468e-05	1.02977529880677	1.01744744770904	1.04225318516713	1.79871e-06	1.02807863146742	1.01576969745995	1.04053766310137	6.60908e-06	-+-	+++	+++	Physical Health	Cardiovascular Health
90193	72591	Temperature standard deviation	Additional exposures > Physical activity measurement > Raw accelerometer statistics	LINEAR	-0.0145412453502337	-0.0217639674275807	-0.00731852327288671	7.95455e-05	-0.0067636166439885	-0.013982175796408	0.000454942508431012	0.0662923	-0.00734654808591824	-0.0145679024347186	-0.000125193737117911	0.0461584	---	+--	---	Auxiliary Variables	No-Subcat
41210#Z291	325196/11775(336971)	Operative procedures - secondary OPCS4: Z29.1 Rectum	Health-related outcomes > Hospital inpatient > Summary Operations	LOGISTIC-BINARY	1.03768848051881	1.01875177937446	1.05697271840161	8.23331e-05	1.02978585136533	1.01100541151669	1.04891059132565	0.00177265	1.02914346089923	1.01037146786682	1.04826155413928	0.00222262	---	+++	+++	Physical Health	Digestive Health
41272#Z291	325196/11775(336971)	Operative procedures - OPCS4: Z29.1 Rectum	Health-related outcomes > Hospital inpatient > Summary Operations	LOGISTIC-BINARY	1.03768848051881	1.01875177937446	1.05697271840161	8.23331e-05	1.02978585136533	1.01100541151669	1.04891059132565	0.00177265	1.02914346089923	1.01037146786682	1.04826155413928	0.00222262	---	+++	+++	Physical Health	Digestive Health
41272#T702	335327/1644(336971)	Operative procedures - OPCS4: T70.2 Tenotomy NEC	Health-related outcomes > Hospital inpatient > Summary Operations	LOGISTIC-BINARY	1.10208157739904	1.04999378376342	1.15671195238	8.27168e-05	1.10596567745943	1.05375470567254	1.1607229997582	4.43304e-05	1.10469663573045	1.05251062268484	1.1594455457836	5.48876e-05	---	+++	+++	Physical Health	Skin and Soft Tissue
41200#T791	335713/1258(336971)	Operative procedures - main OPCS4: T79.1 Plastic repair of rotator cuff of shoulder NEC	Health-related outcomes > Hospital inpatient > Summary Operations	LOGISTIC-BINARY	1.11745834953516	1.05730487550528	1.18097753885084	8.29276e-05	1.12578327311747	1.06525824787115	1.18969004544257	2.61906e-05	1.12335941186254	1.062911720658	1.18720966578347	3.73324e-05	---	+++	+++	Physical Health	Skin and Soft Tissue
20635	124257	Liking for cereal/granola bar	Online follow-up > Food (and other) preferences	ORDERED-LOGISTIC	0.980642164006719	0.971136117962216	0.990241260767521	8.38623e-05	0.978448856115282	0.968973910270294	0.988016451099543	1.14321e-05	0.97785800012063	0.968387237523605	0.987421386144207	6.5114e-06	---	+++	---	Lifestyle/Behaviours	No-Subcat
41272#W919	335397/1574(336971)	Operative procedures - OPCS4: W91.9 Unspecified other manipulation of joint	Health-related outcomes > Hospital inpatient > Summary Operations	LOGISTIC-BINARY	1.10404121363131	1.05076984880863	1.15996937628077	8.70216e-05	1.09679244222829	1.0438786797649	1.15234604992328	0.000248757	1.09794524079724	1.04494159171321	1.1536117936941	0.000213742	---	+++	+++	Physical Health	Musculoskeletal System
41272#K634	326799/10172(336971)	Operative procedures - OPCS4: K63.4 Coronary arteriography using two catheters	Health-related outcomes > Hospital inpatient > Summary Operations	LOGISTIC-BINARY	1.04054337121322	1.02005042219423	1.06144310843559	8.98198e-05	1.05305217435394	1.03235302557217	1.07416181048635	3.3236e-07	1.05152101559761	1.03084582970574	1.07260854842654	7.09699e-07	-++	+++	+++	Physical Health	Cardiovascular Health
41200#O291	333478/3493(336971)	Operative procedures - main OPCS4: O29.1 Subacromial decompression	Health-related outcomes > Hospital inpatient > Summary Operations	LOGISTIC-BINARY	1.06876094344381	1.03375400795074	1.10493496028392	9.05193e-05	1.07753082375894	1.04224405584396	1.11399429978977	1.09921e-05	1.07904366538093	1.04368891153516	1.11558528420376	7.58856e-06	---	+++	+++	Physical Health	Musculoskeletal System
90148	72591	Fraction acceleration <= 1000 milli-gravities	Additional exposures > Physical activity measurement > Acceleration intensity distribution	ORDERED-LOGISTIC	1.05173901784529	1.02547816165081	1.07867237258129	9.23203e-05	1.03732601151042	1.01141267424513	1.06390327267673	0.00452396	1.03572644200875	1.00984350618115	1.0622727740586	0.00655703	---	++-	+++	Lifestyle/Behaviours	No-Subcat
41210#Z569	336281/690(336971)	Operative procedures - secondary OPCS4: Z56.9 Muscle of hand NEC	Health-related outcomes > Hospital inpatient > Summary Operations	LOGISTIC-BINARY	1.16037116803322	1.07694751922036	1.25014228469922	9.23787e-05	1.09722263366833	1.01830870516441	1.1821448377511	0.0147735	1.09026443373229	1.01180240020647	1.17474319136829	0.0232825	---	+--	+++	Physical Health	Musculoskeletal System
41272#Z569	336281/690(336971)	Operative procedures - OPCS4: Z56.9 Muscle of hand NEC	Health-related outcomes > Hospital inpatient > Summary Operations	LOGISTIC-BINARY	1.16037116803322	1.07694751922036	1.25014228469922	9.23787e-05	1.09722263366833	1.01830870516441	1.1821448377511	0.0147735	1.09026443373229	1.01180240020647	1.17474319136829	0.0232825	---	+--	+++	Physical Health	Musculoskeletal System
6147#2	321542/13949(335491)	Reason for glasses/contact lenses: For long-sightedness, i.e. for distance and near, but particularly for near tasks like reading (called 'hypermetropia')	UK Biobank Assessment Centre > Touchscreen > Health and medical history > Eyesight	LOGISTIC-BINARY	1.03449998844124	1.01704006434582	1.05225602749929	9.38601e-05	1.02692460734831	1.00960170100641	1.04454098594104	0.00220443	1.0268801435594	1.00955563342273	1.04449978152812	0.00224559	---	+++	+++	Physical Health	Eyes
132058	325643/11328(336971)	Date N32 first reported (other disorders of bladder)	Health-related outcomes > First occurrences > Genitourinary system disorders	LOGISTIC-BINARY	1.03819921870465	1.01883755615908	1.057924289283	9.47818e-05	1.04176522049042	1.02236372027837	1.06153047498283	1.98541e-05	1.04121417936017	1.02181826276983	1.06097583516044	2.55237e-05	---	+++	+++	Physical Health	Genitourinary Health
41272#A577	334727/2244(336971)	Operative procedures - OPCS4: A57.7 Injection of therapeutic substance around spinal nerve root	Health-related outcomes > Hospital inpatient > Summary Operations	LOGISTIC-BINARY	1.08606818102139	1.04191468856748	1.13206267632512	9.61032e-05	1.09683587809636	1.05226529172375	1.14326523429669	1.25235e-05	1.09681703715716	1.05221773292619	1.14328910923613	1.27715e-05	---	+++	+++	Physical Health	Nervous System
41210#Z544	335890/1081(336971)	Operative procedures - secondary OPCS4: Z54.4 Biceps brachii	Health-related outcomes > Hospital inpatient > Summary Operations	LOGISTIC-BINARY	1.12592665722528	1.06072457463626	1.19506721196626	9.66819e-05	1.12199651775624	1.05706404933507	1.19084945105724	0.00015289	1.12707030094332	1.06179900157232	1.19631112095847	8.45129e-05	---	+++	+++	Physical Health	Musculoskeletal System
41272#Z544	335890/1081(336971)	Operative procedures - OPCS4: Z54.4 Biceps brachii	Health-related outcomes > Hospital inpatient > Summary Operations	LOGISTIC-BINARY	1.12592665722528	1.06072457463626	1.19506721196626	9.66819e-05	1.12199651775624	1.05706404933507	1.19084945105724	0.00015289	1.12707030094332	1.06179900157232	1.19631112095847	8.45129e-05	---	+++	+++	Physical Health	Musculoskeletal System
130648	322694/14277(336971)	Date D64 first reported (other anaemias)	Health-related outcomes > First occurrences > Blood, blood-forming organs and certain immune disorders	LOGISTIC-BINARY	1.03394757285872	1.01672848927645	1.05145477152419	9.75772e-05	1.04035709318203	1.02304530938069	1.05795853954683	3.80794e-06	1.04053417796683	1.02321511931635	1.05814467044087	3.48232e-06	-++	+++	+++	Physical Health	Blood and Immune System
30810	293560	Phosphate	Biological samples > Assay results > Blood assays > Blood biochemistry	LINEAR	-0.00694476685740851	-0.0104536404476675	-0.00343589326714953	0.000104832	-0.00414756277191879	-0.00765857794530907	-0.000636547598528525	0.0205964	-0.00436961642748539	-0.0078805629110408	-0.000858669943929974	0.0147155	---	+--	---	Physical Health	Musculoskeletal System
1757	308486	Facial ageing	UK Biobank Assessment Centre > Touchscreen > Lifestyle and environment > Sun exposure	ORDERED-LOGISTIC	0.984256676390391	0.976394215388126	0.992182450234986	0.000105358	0.985003456823417	0.977134702183249	0.992935577649893	0.000222136	0.985605017877214	0.977732029700678	0.993541401688694	0.000394882	---	+++	---	Lifestyle/Behaviours	No-Subcat
20671	126317	Liking for grapefruit	Online follow-up > Food (and other) preferences	ORDERED-LOGISTIC	0.981133243761227	0.971732934359233	0.990624489482995	0.000105481	0.986955644001953	0.977498714876765	0.996504065327711	0.00752048	0.986955622124269	0.977497564563186	0.996505193829296	0.00752757	---	+--	---	Lifestyle/Behaviours	No-Subcat
20656	125340	Liking for exercising alone	Online follow-up > Food (and other) preferences	ORDERED-LOGISTIC	0.981019058502387	0.971550023156324	0.990580382076794	0.000107762	0.987421576913261	0.977878297666056	0.997057990632319	0.0106316	0.987415299430743	0.977871147893095	0.997052603147765	0.0106002	---	+--	---	Lifestyle/Behaviours	No-Subcat
26579	28128	Mean intensity of Accumbens-area (right hemisphere)	UK Biobank Assessment Centre > Imaging > Brain MRI > T1 structural brain MRI > Freesurfer ASEG	LINEAR	-0.0215768765272109	-0.0325010385506356	-0.0106527145037863	0.00010846	-0.0185960532174003	-0.0295396525852076	-0.00765245384959305	0.000867589	-0.0193583675709951	-0.0303012395942259	-0.0084154955477642	0.000526301	---	+++	---	Brain Imaging	No-Subcat
25554	26308	Weighted-mean MO in tract inferior fronto-occipital fasciculus (left)	UK Biobank Assessment Centre > Imaging > Brain MRI > Diffusion brain MRI > dMRI weighted means	LINEAR	0.0235906363466503	0.0116301753538906	0.03555109733941	0.000110909	0.0149721677353053	0.00299184598126796	0.0269524894893426	0.0143104	0.0155840909604053	0.00360329732811588	0.0275648845926946	0.0107918	---	+--	+++	Brain Imaging	No-Subcat
26596	28128	Volume of VentralDC (right hemisphere)	UK Biobank Assessment Centre > Imaging > Brain MRI > T1 structural brain MRI > Freesurfer ASEG	LINEAR	-0.0193890140880202	-0.0292363140665994	-0.00954171410944093	0.00011398	-0.0247208741764904	-0.0345833912494916	-0.0148583571034892	9.02176e-07	-0.0247928369670678	-0.0346548364978738	-0.0149308374362619	8.37549e-07	-++	+++	---	Brain Imaging	No-Subcat
26428	25059	Income score (Scotland)	Population characteristics > Baseline characteristics > Indices of Multiple Deprivation	LINEAR	0.0236979255500891	0.0116488086537927	0.0357470424463856	0.00011602	0.0192061447172775	0.00719019856854915	0.0312220908660059	0.00173268	0.0189471955776304	0.00692415091570522	0.0309702402395555	0.0020114	---	+++	+++	Sociodemographic	No-Subcat
2443	320114/16104(336218)	Diabetes diagnosed by doctor	UK Biobank Assessment Centre > Touchscreen > Health and medical history > Medical conditions	LOGISTIC-BINARY	1.03181509187492	1.01548701879473	1.04840280043756	0.000118761	1.04853795919636	1.03196846221958	1.06537101359233	5.46158e-09	1.04883418804526	1.03225537002415	1.06567819431074	4.48258e-09	-++	+++	+++	Physical Health	Endocrine and Metabolic System
131456	320756/16215(336971)	Date J18 first reported (pneumonia, organism unspecified)	Health-related outcomes > First occurrences > Respiratory system disorders	LOGISTIC-BINARY	1.03157012696393	1.01534979088704	1.04804660695771	0.000120972	1.02828548450482	1.01213199368341	1.04469373580466	0.000554396	1.02786391193688	1.01171464467004	1.04426925409369	0.00066996	---	+++	+++	Physical Health	Respiratory Health
41210#Z814	332929/4042(336971)	Operative procedures - secondary OPCS4: Z81.4 Shoulder joint	Health-related outcomes > Hospital inpatient > Summary Operations	LOGISTIC-BINARY	1.06266350450578	1.03022392050471	1.09610921900068	0.00012139	1.06790655312638	1.0353257870428	1.10149760253784	3.22528e-05	1.06824199444259	1.03563563067428	1.10186606931712	2.98712e-05	---	+++	+++	Physical Health	Musculoskeletal System
41272#Z814	332929/4042(336971)	Operative procedures - OPCS4: Z81.4 Shoulder joint	Health-related outcomes > Hospital inpatient > Summary Operations	LOGISTIC-BINARY	1.06266350450578	1.03022392050471	1.09610921900068	0.00012139	1.06790655312638	1.0353257870428	1.10149760253784	3.22528e-05	1.06824199444259	1.03563563067428	1.10186606931712	2.98712e-05	---	+++	+++	Physical Health	Musculoskeletal System
132124	324797/12174(336971)	Date N81 first reported (female genital prolapse)	Health-related outcomes > First occurrences > Genitourinary system disorders	LOGISTIC-BINARY	1.03683787069959	1.01788220544998	1.05614350876527	0.000121536	1.0427832655354	1.02373132180304	1.0621871702192	8.45623e-06	1.04315457200476	1.02409161247218	1.06257152668961	7.12457e-06	---	+++	+++	Physical Health	Genitourinary Health
26548	28128	Mean intensity of Accumbens-area (left hemisphere)	UK Biobank Assessment Centre > Imaging > Brain MRI > T1 structural brain MRI > Freesurfer ASEG	LINEAR	-0.0218161206211858	-0.0329590680623216	-0.01067317318005	0.000124584	-0.016887797177339	-0.0280509761421573	-0.00572461821252061	0.00302754	-0.0179933036423152	-0.0291556889368155	-0.0068309183478149	0.00158198	---	+++	---	Brain Imaging	No-Subcat
816	190640	Job involves heavy manual or physical work	UK Biobank Assessment Centre > Touchscreen > Sociodemographics > Employment	ORDERED-LOGISTIC	1.01839467171922	1.00895414118727	1.02792353492467	0.000125075	1.0154123260932	1.00598128067166	1.02493178729289	0.00131561	1.01440080538746	1.00497921245093	1.02391072494048	0.00267127	---	+++	+++	Sociodemographic	No-Subcat
20004#1355	322623/14307(336930)	Operation code: bilateral oophorectomy	UK Biobank Assessment Centre > Verbal interview > Operations	LOGISTIC-BINARY	1.0341779415648	1.01656714797113	1.05209153094672	0.000125321	1.03800858734681	1.02034434718602	1.05597667887675	2.04193e-05	1.03906140402393	1.02137576462983	1.05705281646624	1.21443e-05	---	+++	+++	Physical Health	Reproductive Health
5699-95	15818/19642	FI10 : arithmetic sequence recognition	UK Biobank Assessment Centre > Cognitive function > Fluid intelligence / reasoning	MULTINOMIAL-LOGISTIC	0	0	0	0.000129707	0	0	0	0.0581347	0	0	0	0.0682185	---	+--	---	Brain/Cognition	No-Subcat
20003#1140861998	327344/9586(336930)	Treatment/medication code: ventolin 100micrograms inhaler	UK Biobank Assessment Centre > Verbal interview > Medications	LOGISTIC-BINARY	1.04043225479188	1.01951454638249	1.06177328158503	0.000130449	1.05088252903321	1.02975288975688	1.07244025681227	1.66992e-06	1.04861622466743	1.02752418519559	1.07013812165269	4.66316e-06	-+-	+++	+++	Physical Health	Respiratory Health
22619#0	79745/4832(84577)	Breathing problems responsible for leaving job: No	Online follow-up > Work environment > Employment history	LOGISTIC-BINARY	1.05830196278935	1.02801172402652	1.08947728549972	0.000130687	1.05503366783244	1.02483575754991	1.08611591759191	0.000299062	1.05611566411981	1.02587635637978	1.08724570197954	0.000229848	---	+++	+++	Sociodemographic	No-Subcat
1578	240844	Average weekly champagne plus white wine intake	UK Biobank Assessment Centre > Touchscreen > Lifestyle and environment > Alcohol	ORDERED-LOGISTIC	0.98541753843541	0.978022477642669	0.992868515043358	0.000132284	0.994064216612893	0.986601976806752	1.00158289764278	0.121482	0.994603604161405	0.987136573197514	1.00212711824317	0.159326	---	+--	---	Lifestyle/Behaviours	No-Subcat
90142	72591	Fraction acceleration <= 475 milli-gravities	Additional exposures > Physical activity measurement > Acceleration intensity distribution	ORDERED-LOGISTIC	1.03000706036075	1.0144534895168	1.04579909809204	0.000139928	1.02078173217204	1.00538211057133	1.03641723259231	0.00800103	1.02148454700318	1.00606735093918	1.03713799955066	0.00615299	---	+--	+++	Lifestyle/Behaviours	No-Subcat
41272#U081	334906/2065(336971)	Operative procedures - OPCS4: U08.1 Computed tomography of abdomen NEC	Health-related outcomes > Hospital inpatient > Summary Operations	LOGISTIC-BINARY	1.08756022805859	1.04156118047959	1.1355586444604	0.000140087	1.08952021572906	1.04347872931114	1.13756153901856	9.89402e-05	1.08802221209901	1.04201607035412	1.13604041252384	0.000129274	---	+++	+++	Physical Health	General Health and Miscellaneous
131624	335728/1243(336971)	Date K46 first reported (unspecified abdominal hernia)	Health-related outcomes > First occurrences > Digestive system disorders	LOGISTIC-BINARY	1.11426648274881	1.0538850543151	1.1780508539695	0.000140113	1.08822054551734	1.02927460616326	1.15048486464955	0.00291256	1.09347558168869	1.03421711949607	1.15609330904005	0.00166431	---	+++	+++	Physical Health	Digestive Health
131906	335000/1971(336971)	Date M41 first reported (scoliosis)	Health-related outcomes > First occurrences > Musculoskeletal system and connective tissue disorders	LOGISTIC-BINARY	1.0897063460928	1.04254221273412	1.13897066070789	0.000140795	1.08640294943425	1.03940236357896	1.13549624429129	0.000238924	1.08337368887512	1.03647597546054	1.13237371562331	0.000389009	---	+++	+++	Physical Health	Musculoskeletal System
2834	164115/14740(178855)	Bilateral oophorectomy (both ovaries removed)	UK Biobank Assessment Centre > Touchscreen > Sex-specific factors > Female-specific factors	LOGISTIC-BINARY	1.0334295007926	1.01604987171622	1.05110421764503	0.000144511	1.03886537526611	1.02140481752807	1.05662265725649	1.0373e-05	1.03980971844815	1.02232810813367	1.05758993072799	6.39806e-06	---	+++	+++	Physical Health	Reproductive Health
20437	28220/30280(58500)	Thoughts of death during worst depression	Online follow-up > Mental health > Depression	LOGISTIC-BINARY	1.0319877400929	1.01535200630349	1.04890063354168	0.000146494	1.01536744288893	0.99894618524478	1.03206083220715	0.0667829	1.01566740003925	0.999245941993055	1.03236089350931	0.061599	---	+--	+++	Mental Health	Depression
41272#V552	334271/2700(336971)	Operative procedures - OPCS4: V55.2 Two levels of spine	Health-related outcomes > Hospital inpatient > Summary Operations	LOGISTIC-BINARY	1.0760474814311	1.03608053547207	1.11753198298411	0.000146758	1.09448519145436	1.05386321251977	1.13664895492789	2.86908e-06	1.09765919951495	1.05689470064672	1.13998154118342	1.38911e-06	-++	+++	+++	Physical Health	Musculoskeletal System
131264	327469/9502(336971)	Date H93 first reported (other disorders of ear, not elsewhere classified)	Health-related outcomes > First occurrences > Ear and mastoid process disorders	LOGISTIC-BINARY	1.04030028003861	1.01927979457476	1.06174838720941	0.000148201	1.03954203497771	1.01854705366375	1.06096396932496	0.000194647	1.03841357029557	1.01743590355128	1.05982036052542	0.000294197	---	+++	+++	Physical Health	Ear Nose and Throat
20118-5	259792/333752	Home area population density - urban or rural	UK Biobank Assessment Centre > Recruitment > Reception	MULTINOMIAL-LOGISTIC	0	0	0	0.000148911	0	0	0	1.58091e-06	0	0	0	2.70732e-06	-++	+++	---	Sociodemographic	No-Subcat
131586	325421/11550(336971)	Date K22 first reported (other diseases of oesophagus)	Health-related outcomes > First occurrences > Digestive system disorders	LOGISTIC-BINARY	1.03661792005002	1.01749903621009	1.05609155346953	0.000152529	1.04231464030969	1.02311466069121	1.06187059211451	1.24542e-05	1.04122736378613	1.02204241021636	1.06077005033618	2.06159e-05	---	+++	+++	Physical Health	Digestive Health
1598	240685	Average weekly spirits intake	UK Biobank Assessment Centre > Touchscreen > Lifestyle and environment > Alcohol	ORDERED-LOGISTIC	1.01585437881288	1.00760707193902	1.02416919024539	0.000155535	1.01837743785381	1.01011857234048	1.02670382896407	1.1694e-05	1.01804945116519	1.00979146567799	1.02637496972889	1.67171e-05	---	+++	+++	Lifestyle/Behaviours	No-Subcat
3773	15059/55724(70783)	Knee pain for 3+ months	UK Biobank Assessment Centre > Touchscreen > Health and medical history > Pain	LOGISTIC-BINARY	1.03555323843262	1.01697166399223	1.05448218222267	0.000156237	1.04176387637834	1.02304912761246	1.06082814152103	9.73527e-06	1.04164110475266	1.02293082277015	1.06069986993166	1.02955e-05	---	+++	+++	Physical Health	Pain
6141#6	332314/2677(334991)	How are people in household related to participant: Grandchild	UK Biobank Assessment Centre > Touchscreen > Sociodemographics > Household	LOGISTIC-BINARY	1.07604584619454	1.03589625002298	1.11772847054425	0.000157614	1.06462444034886	1.02493376157179	1.10582914097518	0.00123221	1.06482648828624	1.02511233956436	1.10606549600985	0.0011977	---	+++	+++	Sociodemographic	No-Subcat
41272#U354	332867/4104(336971)	Operative procedures - OPCS4: U35.4 Computed tomography of pulmonary arteries	Health-related outcomes > Hospital inpatient > Summary Operations	LOGISTIC-BINARY	1.06111461983438	1.02891945028611	1.09430221702215	0.000160305	1.05055238269328	1.01870842828159	1.08337660886669	0.00168322	1.04858585995067	1.01679113512292	1.08136552122059	0.00252373	---	+++	+++	Physical Health	Cardiovascular Health
41229#5NL	333116/3855(336971)	PCT responsible for patient data: LIVERPOOL PCT	Health-related outcomes > Hospital inpatient > Summary Administration	LOGISTIC-BINARY	1.06314331404737	1.02985040248182	1.09749937098789	0.000161528	1.04756682204098	1.01479760055474	1.08138070818203	0.00415115	1.04747616649613	1.01470031954687	1.08130319140111	0.0042362	---	+++	+++	Auxiliary Variables	No-Subcat
20003#1140851812	336161/769(336930)	Treatment/medication code: gtn 400micrograms spray	UK Biobank Assessment Centre > Verbal interview > Medications	LOGISTIC-BINARY	1.14565124971938	1.06740164750313	1.22954979883759	0.00016374	1.08323000904946	1.00937489966046	1.16240269851427	0.0263982	1.08779233683362	1.01360612246042	1.16735646488021	0.0194973	---	+--	+++	Physical Health	Cardiovascular Health
20004#1494	330327/6603(336930)	Operation code: foot surgery	UK Biobank Assessment Centre > Verbal interview > Operations	LOGISTIC-BINARY	1.0479556067895	1.02273466080256	1.07378963516613	0.000163747	1.03922804627219	1.0142240985473	1.06483958584566	0.00195391	1.03727120879632	1.01230788052447	1.06284476696164	0.00323501	---	+++	+++	Physical Health	Musculoskeletal System
20090#370	47577/168(47745)	Type of fat/oil used in cooking: Unknown olive spread	Online follow-up > Diet by 24-hour recall > Spreads/sauces/cooking oils yesterday	LOGISTIC-BINARY	1.33591557874801	1.14880229346245	1.55266572595841	0.000164021	1.1256055058732	0.96711080188049	1.3096784386838	0.126088	1.14066592385447	0.97999198899157	1.32742808083978	0.0890834	---	+--	+++	Lifestyle/Behaviours	No-Subcat
41210#V552	334272/2699(336971)	Operative procedures - secondary OPCS4: V55.2 Two levels of spine	Health-related outcomes > Hospital inpatient > Summary Operations	LOGISTIC-BINARY	1.0754880486724	1.0355340736232	1.11695938103997	0.00016403	1.09420667162655	1.05358734494124	1.13636797451306	3.07292e-06	1.09743433019629	1.0566705886544	1.13975617706281	1.47175e-06	-++	+++	+++	Physical Health	Musculoskeletal System
21039	27945	Severity of current abdominal distension/tightness	Online follow-up > Digestive health	ORDERED-LOGISTIC	1.04028238774395	1.01913368429535	1.06186996164149	0.000164489	1.04380122585819	1.02267726886899	1.06536150970481	3.97296e-05	1.0430486873764	1.02193966361251	1.0645937357904	5.34785e-05	---	+++	+++	Physical Health	Digestive Health
41272#S369	336856/115(336971)	Operative procedures - OPCS4: S36.9 Unspecified other autograft of skin	Health-related outcomes > Hospital inpatient > Summary Operations	LOGISTIC-BINARY	0.701742376407718	0.583408115190806	0.843670479218806	0.000167318	0.758993836305463	0.631286537217667	0.912070409745162	0.00330648	0.76900727038315	0.63995667852952	0.923763937447903	0.00503183	---	+++	---	Physical Health	Skin and Soft Tissue
1647-1	283583/336925	Country of birth (UK/elsewhere)	UK Biobank Assessment Centre > Touchscreen > Early life factors	MULTINOMIAL-LOGISTIC	0	0	0	0.000168398	0	0	0	1.10775e-08	0	0	0	1.42839e-08	-++	+++	---	Family and Childhood	No-Subcat
20741	127887	Liking for watching television	Online follow-up > Food (and other) preferences	ORDERED-LOGISTIC	1.01874730137118	1.00892536442156	1.02866485534941	0.000171555	1.01424075757361	1.00446847491971	1.0241081129059	0.0042026	1.01499996607594	1.00522029755179	1.02487477983012	0.00257835	---	+++	+++	Lifestyle/Behaviours	No-Subcat
20111#2	251855/8431(260286)	Illnesses of siblings: Stroke	UK Biobank Assessment Centre > Touchscreen > Family history	LOGISTIC-BINARY	1.04269369398224	1.02018755626818	1.06569070067106	0.000172907	1.03787478948731	1.01552952054364	1.06070522831413	0.000813507	1.03721702087115	1.01487832505845	1.06004359704927	0.0010028	---	+++	+++	Family and Childhood	No-Subcat
20554#3	108189/1926(110115)	Actions taken following self-harm: Need hospital treatment (eg A&E)	Online follow-up > Mental health > Self-harm behaviours	LOGISTIC-BINARY	1.09024432640583	1.04215072880846	1.14052576164508	0.000173486	1.08584387895127	1.03791604231806	1.13596124597915	0.000348098	1.08852084651733	1.0404488662398	1.13880442030736	0.000232336	---	+++	+++	Mental Health	Suicide and Self Harm
20003#1140923350	334854/2076(336930)	Treatment/medication code: co-dydramol	UK Biobank Assessment Centre > Verbal interview > Medications	LOGISTIC-BINARY	1.08599716126059	1.04018622644339	1.13379463437267	0.000174782	1.10011864374195	1.05378369031172	1.14845981653658	1.37702e-05	1.0974865319703	1.05123218635356	1.14575731093151	2.2856e-05	---	+++	+++	Physical Health	Pain
5085	71547	Spherical power (left)	UK Biobank Assessment Centre > Physical measures > Eye measures > Autorefraction	LINEAR	0.0138375592780678	0.00661096937867651	0.0210641491774592	0.000174851	0.00991879443874026	0.00271929015727766	0.0171182987202029	0.00692936	0.00966797161095026	0.0024709594878082	0.0168649837340923	0.00846711	---	+--	+++	Physical Health	Eyes
5084	71775	Spherical power (right)	UK Biobank Assessment Centre > Physical measures > Eye measures > Autorefraction	LINEAR	0.0137174256262344	0.00651478749212673	0.0209200637603421	0.000189498	0.00884218297199232	0.00166738170981954	0.0160169842341651	0.0157166	0.00836265731651108	0.00119027213770949	0.0155350424953127	0.0223003	---	+--	+++	Physical Health	Eyes
20003#1140874420	334693/2237(336930)	Treatment/medication code: quinine	UK Biobank Assessment Centre > Verbal interview > Medications	LOGISTIC-BINARY	1.08237793860981	1.03824719305113	1.12835581090495	0.000192562	1.08292030554058	1.0388652608923	1.1288154857275	0.000169465	1.07952007362378	1.03558191001397	1.12530574016264	0.000306238	---	+++	+++	Physical Health	Infectious and Parasitical Diseases
30200	326394	Neutrophill percentage	Biological samples > Assay results > Blood assays > Blood count	LINEAR	0.00652262475565022	0.00309319214010367	0.00995205737119678	0.000193209	0.00593938873700561	0.00251012648990879	0.00936865098410242	0.000687329	0.00587383010133214	0.00244440784985058	0.00930325235281369	0.000788048	---	+++	+++	Physical Health	Blood and Immune System
1677	74235/181512(255747)	Breastfed as a baby	UK Biobank Assessment Centre > Touchscreen > Early life factors	LOGISTIC-BINARY	0.983508549259645	0.974931210634877	0.992161327134948	0.000198567	0.988488607945733	0.9798646137925	0.997188603046014	0.00960608	0.987048821564892	0.978436532953218	0.995736810932739	0.00355159	---	+-+	---	Family and Childhood	No-Subcat
130910	327298/9673(336971)	Date F43 first reported (reaction to severe stress, and adjustment disorders)	Health-related outcomes > First occurrences > Mental and behavioural disorders	LOGISTIC-BINARY	1.03924734143276	1.01837953226471	1.06053717012184	0.000198871	1.05316961639943	1.03201210547667	1.0747559739097	5.61468e-07	1.05412143393365	1.03293759728953	1.07573721705045	3.59482e-07	-++	+++	+++	Mental Health	Anxiety
41210#V553	334964/2007(336971)	Operative procedures - secondary OPCS4: V55.3 Greater than two levels of spine	Health-related outcomes > Hospital inpatient > Summary Operations	LOGISTIC-BINARY	1.08662587092763	1.03999068069334	1.13531866134674	0.00020461	1.11415977689299	1.06639556310553	1.16402965355183	1.31738e-06	1.11287402298042	1.0651280860221	1.16273972690091	1.74377e-06	-++	+++	+++	Physical Health	Musculoskeletal System
41272#V553	334964/2007(336971)	Operative procedures - OPCS4: V55.3 Greater than two levels of spine	Health-related outcomes > Hospital inpatient > Summary Operations	LOGISTIC-BINARY	1.08662587092763	1.03999068069334	1.13531866134674	0.00020461	1.11415977689299	1.06639556310553	1.16402965355183	1.31738e-06	1.11287402298042	1.0651280860221	1.16273972690091	1.74377e-06	-++	+++	+++	Physical Health	Musculoskeletal System
41272#A521	334521/2450(336971)	Operative procedures - OPCS4: A52.1 Therapeutic lumbar epidural injection	Health-related outcomes > Hospital inpatient > Summary Operations	LOGISTIC-BINARY	1.07808315761122	1.03611271314627	1.12172690746883	0.000205521	1.1009962457767	1.05817371317885	1.14552521096638	1.98471e-06	1.10015788901092	1.0573376161934	1.14469645390196	2.43656e-06	-++	+++	+++	Physical Health	Nervous System
20003#1141200004	336236/694(336930)	Treatment/medication code: pregabalin	UK Biobank Assessment Centre > Verbal interview > Medications	LOGISTIC-BINARY	1.15099249646161	1.06856445832971	1.23966820474425	0.000206154	1.11819838942801	1.03808980274318	1.2043844696152	0.00320552	1.11138279207051	1.03169645449083	1.1971599463308	0.00538583	---	++-	+++	Physical Health	Nervous System
5992	10521/39370(49891)	ECG, phase duration	UK Biobank Assessment Centre > Physical measures > ECG during exercise	LOGISTIC-BINARY	0.959127016006826	0.938209470710131	0.980508401730364	0.000207523	0.955983828448759	0.935259590223774	0.977163846016458	5.67539e-05	0.956739135786242	0.935995596739939	0.977937625585812	7.65861e-05	---	+++	---	Physical Health	Cardiovascular Health
46	335580	Hand grip strength (left)	UK Biobank Assessment Centre > Physical measures > Hand grip strength	LINEAR	-0.00441224954635527	-0.00674379040037654	-0.002080708692334	0.000208044	-0.00855875714561122	-0.0108900349634472	-0.00622747932777524	6.2321e-13	-0.00838047113182395	-0.0107117627567086	-0.00604917950693926	1.84942e-12	-++	+++	---	Physical Health	Body Composition and Fitness
90134	72591	Fraction acceleration <= 275 milli-gravities	Additional exposures > Physical activity measurement > Acceleration intensity distribution	LINEAR	0.0132158835394443	0.00621920710284242	0.0202125599760461	0.000213897	0.00598909362820654	-0.00100348704207884	0.0129816742984919	0.0932104	0.00631284578273601	-0.00068245669909411	0.0133081482645661	0.0769347	---	+--	+++	Lifestyle/Behaviours	No-Subcat
41210#S369	336869/102(336971)	Operative procedures - secondary OPCS4: S36.9 Unspecified other autograft of skin	Health-related outcomes > Hospital inpatient > Summary Operations	LOGISTIC-BINARY	0.691041879925364	0.567958206963789	0.840343357341002	0.000217543	0.771777467213228	0.634678105763911	0.937960366525588	0.00932613	0.785697032441014	0.646484088904429	0.954525607515678	0.0152558	---	+--	---	Physical Health	Skin and Soft Tissue
757	180515	Time employed in main current job	UK Biobank Assessment Centre > Touchscreen > Sociodemographics > Employment	LINEAR	-0.00852907896668208	-0.0130539408517542	-0.00400421708160993	0.000220443	-0.00680053079883619	-0.0113377500707108	-0.00226331152696159	0.00330723	-0.00725429196981161	-0.011790787599459	-0.00271779634016423	0.00172356	---	+++	---	Sociodemographic	No-Subcat
23126	330898	Arm predicted mass (left)	UK Biobank Assessment Centre > Physical measures > Anthropometry > Impedance measures	LINEAR	0.00403364287150976	0.00189325209691286	0.00617403364610665	0.000221106	0.00648398013584845	0.00434322583213474	0.00862473443956215	2.91604e-09	0.00619016211796267	0.00404942219416845	0.0083309020417569	1.45057e-08	-++	+++	+++	Physical Health	Body Composition and Fitness
20434	55311	Age at last episode of depression	Online follow-up > Mental health > Depression	LINEAR	0.0147579633323483	0.00691837545825762	0.0225975512064389	0.000224736	0.0130868127581263	0.00521501529786132	0.0209586102183912	0.00112071	0.012420776592093	0.00455121331620463	0.0202903398679813	0.00197883	---	+++	+++	Mental Health	Depression
26430	25059	Health score (Scotland)	Population characteristics > Baseline characteristics > Indices of Multiple Deprivation	LINEAR	0.0225985624172139	0.0105932414704093	0.0346038833640185	0.000225106	0.02038889609686	0.00841724119751921	0.0323605509962007	0.000844547	0.0197735098578953	0.00779468671435394	0.0317523330014367	0.00121596	---	+++	+++	Sociodemographic	No-Subcat
41200#A577	334871/2100(336971)	Operative procedures - main OPCS4: A57.7 Injection of therapeutic substance around spinal nerve root	Health-related outcomes > Hospital inpatient > Summary Operations	LOGISTIC-BINARY	1.08401961070359	1.03850948355657	1.13149181653887	0.000226053	1.10442395067531	1.05808732774595	1.15275844233593	5.53617e-06	1.10310842371963	1.05679297889201	1.15143475977143	7.294e-06	---	+++	+++	Physical Health	Nervous System
20644	126893	Liking for coffee without sugar	Online follow-up > Food (and other) preferences	ORDERED-LOGISTIC	0.981722982948867	0.972142615441783	0.991397764012267	0.00022726	0.987188140241381	0.977551748944893	0.99691952398949	0.00998306	0.987856175463683	0.978208772254266	0.997598724404078	0.0146827	---	+--	---	Lifestyle/Behaviours	No-Subcat
41272#W693	336318/653(336971)	Operative procedures - OPCS4: W69.3 Partial synovectomy	Health-related outcomes > Hospital inpatient > Summary Operations	LOGISTIC-BINARY	1.15491504051949	1.06971828804416	1.2467758932274	0.000227767	1.13463210012799	1.05091878517682	1.22489582572341	0.00122906	1.13206642503811	1.04847139348344	1.22225177106157	0.00152127	---	+++	+++	Physical Health	Musculoskeletal System
130714	322172/14799(336971)	Date E14 first reported (unspecified diabetes mellitus)	Health-related outcomes > First occurrences > Endocrine, nutritional and metabolic diseases	LOGISTIC-BINARY	1.03171615323032	1.01472055227001	1.04899314040247	0.000229005	1.05116148322907	1.03387233042134	1.06873700275164	3.69624e-09	1.05114089898326	1.03384674387963	1.06872312808341	3.79617e-09	-++	+++	+++	Physical Health	Endocrine and Metabolic System
41200#M478	335155/1816(336971)	Operative procedures - main OPCS4: M47.8 Other specified urethral catheterisation of bladder	Health-related outcomes > Hospital inpatient > Summary Operations	LOGISTIC-BINARY	1.09030181686956	1.04121570323534	1.14166626903874	0.000233497	1.1203892178159	1.07000803727723	1.17310720223612	1.27173e-06	1.12094775638919	1.0705009605312	1.17375103690215	1.16967e-06	-++	+++	+++	Physical Health	Genitourinary Health
22640#9	76556/8021(84577)	Mixture of day and night shifts worked: This type of shift pattern was not worked during job	Online follow-up > Work environment > Employment history	LOGISTIC-BINARY	1.04418904659489	1.02040163814725	1.0685280539087	0.0002351	1.02981174684854	1.00633919979133	1.05382857840581	0.0125134	1.03136875121533	1.007857321417	1.05542825056828	0.00865912	---	+--	+++	Sociodemographic	No-Subcat
95	28944	Pulse rate (during blood-pressure measurement)	UK Biobank Assessment Centre > Physical measures > Blood pressure	LINEAR	0.0214677724916754	0.0100285798097188	0.0329069651736321	0.000235135	0.0183121127100418	0.00686301826937389	0.0297612071507097	0.00172043	0.0188003972660612	0.00735701631189475	0.0302437782202276	0.00128256	---	+++	+++	Physical Health	Cardiovascular Health
20004#1360	335196/1734(336930)	Operation code: endometrial ablation	UK Biobank Assessment Centre > Verbal interview > Operations	LOGISTIC-BINARY	1.09255573481911	1.04218794788119	1.14532149486083	0.000235805	1.04568010033606	0.997366751865635	1.096300224061	0.0641234	1.04990429682088	1.00138423345588	1.10075468190717	0.0436256	---	+--	+++	Physical Health	Reproductive Health
41210#Y442	335246/1725(336971)	Operative procedures - secondary OPCS4: Y44.2 Monitoring of pressure in organ NOC	Health-related outcomes > Hospital inpatient > Summary Operations	LOGISTIC-BINARY	1.09258716376593	1.04216090648204	1.14541396572027	0.000238526	1.10966121108562	1.05851674467903	1.16323847318819	1.5345e-05	1.10835682269135	1.05723468816767	1.16192793679366	1.94621e-05	---	+++	+++	Physical Health	General Health and Miscellaneous
41272#Y442	335246/1725(336971)	Operative procedures - OPCS4: Y44.2 Monitoring of pressure in organ NOC	Health-related outcomes > Hospital inpatient > Summary Operations	LOGISTIC-BINARY	1.09258716376593	1.04216090648204	1.14541396572027	0.000238526	1.10966121108562	1.05851674467903	1.16323847318819	1.5345e-05	1.10835682269135	1.05723468816767	1.16192793679366	1.94621e-05	---	+++	+++	Physical Health	General Health and Miscellaneous
3581	104208	Age at menopause (last menstrual period)	UK Biobank Assessment Centre > Touchscreen > Sex-specific factors > Female-specific factors	LINEAR	-0.0111212008108081	-0.0170784071654036	-0.00516399445621267	0.000253328	-0.0127965294159437	-0.0187568986023827	-0.00683616022950475	2.57896e-05	-0.0128443655264375	-0.0188050650229506	-0.00688366602992434	2.40782e-05	---	+++	---	Physical Health	Reproductive Health
5507	23626	Leg pain on walking : action taken	UK Biobank Assessment Centre > Touchscreen > Health and medical history > Claudication and peripheral artery disease	ORDERED-LOGISTIC	0.955418395632554	0.932360414017067	0.979046618657036	0.00025381	0.95013664645033	0.927319593641408	0.973515121559024	3.73047e-05	0.949567440067267	0.926773355044804	0.972922147931532	2.99845e-05	---	+++	---	Physical Health	Cardiovascular Health
131914	334599/2372(336971)	Date M46 first reported (other inflammatory spondylopathies)	Health-related outcomes > First occurrences > Musculoskeletal system and connective tissue disorders	LOGISTIC-BINARY	1.07823924343082	1.03557298733037	1.12263643193421	0.000254258	1.07510653484519	1.03259494051039	1.1193413201073	0.000432782	1.07677800382255	1.03418113887891	1.12111300597203	0.000327319	---	+++	+++	Physical Health	Musculoskeletal System
20155	77761	Interval between previous point and current one in alphanumeric path (trail #2)	Online follow-up > Cognitive function online > Trail making	LINEAR	0.0119359530490748	0.00553664377064629	0.0183352623275034	0.00025658	0.00814725816152711	0.00174707502865465	0.0145474412943996	0.0125971	0.00771049316753807	0.00130991307744259	0.0141110732576336	0.0182224	---	+--	+++	Brain/Cognition	No-Subcat
27757	28128	Volume of S-occipital-ant (right hemisphere)	UK Biobank Assessment Centre > Imaging > Brain MRI > T1 structural brain MRI > Freesurfer a2009s	LINEAR	-0.0208470291137307	-0.0320257028543375	-0.00966835537312389	0.000257369	-0.024213696729656	-0.0354105680701467	-0.0130168253891653	2.25549e-05	-0.0247643276496278	-0.0359604749393142	-0.0135681803599414	1.4603e-05	---	+++	---	Brain Imaging	No-Subcat
41200#X375	336434/537(336971)	Operative procedures - main OPCS4: X37.5 Intramuscular injection for local action	Health-related outcomes > Hospital inpatient > Summary Operations	LOGISTIC-BINARY	1.170389512613	1.07551073576783	1.27348867344313	0.000261992	1.18824101211834	1.09193917034694	1.29288686793736	6.26929e-05	1.19859952683766	1.10135166202318	1.30434063441283	2.69305e-05	---	+++	+++	Physical Health	General Health and Miscellaneous
20701	105084	Liking for pollock	Online follow-up > Food (and other) preferences	ORDERED-LOGISTIC	0.98052310752376	0.970218389804195	0.990937271949753	0.000263429	0.983506196611095	0.973148480173578	0.993974155516215	0.00207801	0.98525969564449	0.974884091667361	0.995745726244447	0.00597311	---	++-	---	Lifestyle/Behaviours	No-Subcat
24006	308669	Particulate matter air pollution (pm2.5); 2010	Additional exposures > Local environment > Residential air pollution	LINEAR	0.00651193302155291	0.00301191665442458	0.0100119493886812	0.000265764	0.00655048904543362	0.00305031327052468	0.0100506648203426	0.000244461	0.00579091250513197	0.0022910128182969	0.00929081219196704	0.00118309	---	+++	+++	Sociodemographic	No-Subcat
41245#1820	330087/5533(335620)	Main speciality of consultant (recoded): Rheumatology	Health-related outcomes > Hospital inpatient > Summary Administration	LOGISTIC-BINARY	1.05072324907732	1.02313587147878	1.07904389543999	0.00026683	1.05163717996955	1.02404345720526	1.07996390969698	0.000205627	1.0520914331943	1.02447724273058	1.08044371974693	0.000182282	---	+++	+++	Auxiliary Variables	No-Subcat
41210#Z925	336671/300(336971)	Operative procedures - secondary OPCS4: Z92.5 Back NEC	Health-related outcomes > Hospital inpatient > Summary Operations	LOGISTIC-BINARY	1.23316507858757	1.10160913738044	1.3801377509688	0.000267729	1.15639503067214	1.03284649975631	1.29445399933005	0.0116398	1.15873781482388	1.03482948509494	1.29731434475589	0.0106262	---	+--	+++	Physical Health	General Health and Miscellaneous
41272#Z925	336671/300(336971)	Operative procedures - OPCS4: Z92.5 Back NEC	Health-related outcomes > Hospital inpatient > Summary Operations	LOGISTIC-BINARY	1.23316507858757	1.10160913738044	1.3801377509688	0.000267729	1.15639503067214	1.03284649975631	1.29445399933005	0.0116398	1.15873781482388	1.03482948509494	1.29731434475589	0.0106262	---	+--	+++	Physical Health	General Health and Miscellaneous
25783	27876	Volume of grey matter in Frontal Pole (right)	UK Biobank Assessment Centre > Imaging > Brain MRI > T1 structural brain MRI > Regional grey matter volumes (FAST)	LINEAR	-0.0189905614406772	-0.0292150779031469	-0.0087660449782075	0.000272593	-0.0157492731852862	-0.0259927178688165	-0.00550582850175579	0.00258425	-0.0164357310307877	-0.0266776811140489	-0.00619378094752661	0.00166045	---	+++	---	Brain Imaging	No-Subcat
26431	25059	Education score (Scotland)	Population characteristics > Baseline characteristics > Indices of Multiple Deprivation	LINEAR	0.022391448011689	0.0103350160129007	0.0344478800104772	0.000272911	0.0265425960912453	0.0145218815296036	0.038563310652887	1.51087e-05	0.0264154069038752	0.0143876086200167	0.0384432051877337	1.67867e-05	---	+++	+++	Sociodemographic	No-Subcat
26704	28128	Volume of VM (right hemisphere)	UK Biobank Assessment Centre > Imaging > Brain MRI > T1 structural brain MRI > Freesurfer subsegmentation	LINEAR	-0.0191348048448733	-0.0294386894574029	-0.00883092023234368	0.000273229	-0.0202102046249539	-0.0305314361101289	-0.00988897313977879	0.000124307	-0.0207196928826676	-0.0310402706589825	-0.0103991151063528	8.33925e-05	---	+++	---	Brain Imaging	No-Subcat
90135	72591	Fraction acceleration <= 300 milli-gravities	Additional exposures > Physical activity measurement > Acceleration intensity distribution	LINEAR	0.0129792774817128	0.00598891419086048	0.0199696407725652	0.000273674	0.00603898116591158	-0.000947265266721716	0.0130252275985449	0.0902238	0.00636207784701986	-0.000626887815464066	0.0133510435095038	0.0743968	---	+--	+++	Lifestyle/Behaviours	No-Subcat
4674	110726	Private healthcare	UK Biobank Assessment Centre > Touchscreen > Sociodemographics > Other sociodemographic factors	ORDERED-LOGISTIC	1.0239188233311	1.01094136530036	1.0370628730384	0.000281212	1.01464799557812	1.00180040851686	1.02766034649043	0.0253097	1.01531389076807	1.00246436555441	1.02832812038807	0.019349	---	+--	+++	Sociodemographic	No-Subcat
90147	72591	Fraction acceleration <= 900 milli-gravities	Additional exposures > Physical activity measurement > Acceleration intensity distribution	ORDERED-LOGISTIC	1.04130491366232	1.01878410366931	1.06432355914464	0.000285575	1.03193780024263	1.009631505748	1.05473691887284	0.00480787	1.03092198438468	1.00863160686752	1.05370497082514	0.00632271	---	++-	+++	Lifestyle/Behaviours	No-Subcat
6145#3	265205/69771(334976)	Illness, injury, bereavement, stress in last 2 years: Death of a close relative	UK Biobank Assessment Centre > Touchscreen > Psychosocial factors > Mental health	LOGISTIC-BINARY	1.01554255226391	1.00710232155689	1.02405321272969	0.000292234	1.01582818679339	1.0073855278026	1.02434131594954	0.00022593	1.01577258733211	1.00732975611418	1.02428613170727	0.000237921	---	+++	+++	Mental Health	Stressful Experiences
90140	72591	Fraction acceleration <= 425 milli-gravities	Additional exposures > Physical activity measurement > Acceleration intensity distribution	ORDERED-LOGISTIC	1.02668239821457	1.01215433325961	1.04141899329621	0.000293107	1.01663815517767	1.00227614404671	1.03120596524434	0.0230168	1.01760645279341	1.00322460939221	1.03219446878814	0.0162497	---	+--	+++	Lifestyle/Behaviours	No-Subcat
41210#Z846	328756/8215(336971)	Operative procedures - secondary OPCS4: Z84.6 Knee joint	Health-related outcomes > Hospital inpatient > Summary Operations	LOGISTIC-BINARY	1.04125193500288	1.01869589723586	1.06430038729006	0.000296522	1.05504205058853	1.03219846953263	1.07838451141393	1.60005e-06	1.05495380229722	1.03210319957307	1.07830654011827	1.67916e-06	-++	+++	+++	Physical Health	Musculoskeletal System
41272#Z846	328756/8215(336971)	Operative procedures - OPCS4: Z84.6 Knee joint	Health-related outcomes > Hospital inpatient > Summary Operations	LOGISTIC-BINARY	1.04125193500288	1.01869589723586	1.06430038729006	0.000296522	1.05504205058853	1.03219846953263	1.07838451141393	1.60005e-06	1.05495380229722	1.03210319957307	1.07830654011827	1.67916e-06	-++	+++	+++	Physical Health	Musculoskeletal System
22601#82122605	83851/726(84577)	Job coding: van driver, delivery driver, courier driver	Online follow-up > Work environment > Employment history	LOGISTIC-BINARY	1.14465675551822	1.06383848006346	1.23155178603709	0.000296942	1.11142597200942	1.03301609198901	1.19572800074772	0.0046358	1.11630781184308	1.03748045949059	1.2011059689358	0.00322697	---	+++	+++	Sociodemographic	No-Subcat
22617#8212	83851/726(84577)	Job code - historical: Van drivers	Online follow-up > Work environment > Employment history	LOGISTIC-BINARY	1.14465675551822	1.06383848006346	1.23155178603709	0.000296942	1.11142597200942	1.03301609198901	1.19572800074772	0.0046358	1.11630781184308	1.03748045949059	1.2011059689358	0.00322697	---	+++	+++	Sociodemographic	No-Subcat
1737	251354	Childhood sunburn occasions	UK Biobank Assessment Centre > Touchscreen > Lifestyle and environment > Sun exposure	ORDERED-LOGISTIC	1.01411231511477	1.00644051121479	1.02184259894915	0.000298097	1.00436928265217	0.996763760459307	1.01203283661757	0.26094	1.00544817701452	0.997834835025169	1.01311960775184	0.161192	---	+--	+++	Lifestyle/Behaviours	No-Subcat
21034	122452	Frequency of loose/mushy/watery stools in the last 3 months	Online follow-up > Digestive health	ORDERED-LOGISTIC	1.01957109052508	1.00889432223338	1.03036084724245	0.000307872	1.022754477952	1.01202905225233	1.03359357109646	2.87767e-05	1.02337242863133	1.01263621548962	1.03422246969155	1.75885e-05	---	+++	+++	Physical Health	Digestive Health
21033	122446	Frequency of hard/lumpy stools in the last 3 months	Online follow-up > Digestive health	ORDERED-LOGISTIC	1.01988402181143	1.00903519625881	1.03084949048642	0.000308104	1.01103404949425	1.00026088009427	1.02192324980299	0.0446748	1.01121963176747	1.00043983127063	1.02211558527533	0.0413108	---	+--	+++	Physical Health	Digestive Health
20428	13205/20617(33822)	Professional informed about anxiety	Online follow-up > Mental health > Anxiety	LOGISTIC-BINARY	1.04089037790504	1.01847785047707	1.06380858888262	0.000308935	1.03894011070394	1.01638924452102	1.06200263732709	0.000646885	1.03880839095324	1.01628756375026	1.06183895386613	0.000664003	---	+++	+++	Mental Health	Anxiety
21037	35080	Number of days (out of 10) with abdominal pain	Online follow-up > Digestive health	ORDERED-LOGISTIC	1.03442089599912	1.01554579482284	1.05364681291039	0.000316413	1.02293098107272	1.00417282117646	1.04203954734851	0.0163561	1.02353610488328	1.00476692082742	1.04265589987469	0.0137588	---	+--	+++	Physical Health	Digestive Health
20004#1478	284049/52881(336930)	Operation code: tonsillectomy +/- adenoids	UK Biobank Assessment Centre > Verbal interview > Operations	LOGISTIC-BINARY	1.0172225521001	1.00781179535835	1.02672060306633	0.000317011	1.01266242715074	1.00329547892762	1.02211616684673	0.00795502	1.01300558785307	1.00363493958182	1.02246341937025	0.00642566	---	+--	+++	Physical Health	Dental and Mouth
6032	49891	Maximum workload during fitness test	UK Biobank Assessment Centre > Physical measures > ECG during exercise	LINEAR	-0.0124829982585906	-0.0192826779557211	-0.00568331856146011	0.000320699	-0.0192630197040101	-0.0260256084846203	-0.0125004309234	2.3759e-08	-0.0188790529165773	-0.0256415961408453	-0.0121165096923093	4.47672e-08	-++	+++	---	Physical Health	Cardiovascular Health
20532	10773/42514(53287)	Did your sleep change?	Online follow-up > Mental health > Depression	LOGISTIC-BINARY	1.03985531460407	1.01795691128092	1.06223749190051	0.000320751	1.03563068628519	1.01370157059259	1.05804387032834	0.00134786	1.03595636412096	1.01403306818746	1.05836179667601	0.00121055	---	+++	+++	Sleep	No-Subcat
26527	28128	Volume of CSF (whole brain)	UK Biobank Assessment Centre > Imaging > Brain MRI > T1 structural brain MRI > Freesurfer ASEG	LINEAR	-0.0192494814448276	-0.0297387451494273	-0.00876021774022783	0.000322457	-0.015134886269442	-0.0256430143338019	-0.00462675820508212	0.00476006	-0.0145602062171671	-0.025067920487734	-0.0040524919466001	0.00661209	---	++-	---	Brain Imaging	No-Subcat
20262	72055	Myopia diagnosis	UK Biobank Assessment Centre > Physical measures > Eye measures > Visual acuity	ORDERED-LOGISTIC	0.971306808361945	0.956005641445906	0.986852875202045	0.000326357	0.971183455718199	0.95592243606707	0.986688113045363	0.00029665	0.97088520898834	0.955635764379325	0.986377994804906	0.000254314	---	+++	---	Physical Health	Eyes
20003#1140884600	328602/8328(336930)	Treatment/medication code: metformin	UK Biobank Assessment Centre > Verbal interview > Medications	LOGISTIC-BINARY	1.04082218495059	1.01832796526176	1.06380675659158	0.000331044	1.05517109433569	1.03240224244726	1.07843579181274	1.3952e-06	1.05518390181235	1.03240696406767	1.07845988166011	1.40133e-06	-++	+++	+++	Physical Health	Endocrine and Metabolic System
132122	330575/6396(336971)	Date N80 first reported (endometriosis)	Health-related outcomes > First occurrences > Genitourinary system disorders	LOGISTIC-BINARY	1.04675585201461	1.02092429260441	1.07323346535007	0.000337229	1.04999164056185	1.02404750210973	1.07658647367477	0.00013234	1.04999436824957	1.02404124550102	1.07660201370372	0.000133074	---	+++	+++	Physical Health	Genitourinary Health
90133	72591	Fraction acceleration <= 250 milli-gravities	Additional exposures > Physical activity measurement > Acceleration intensity distribution	LINEAR	0.0127880605640613	0.00579063972571648	0.0197854814024061	0.000341235	0.00497435661859683	-0.00201896796139265	0.0119676811985863	0.163277	0.00533632869404406	-0.0016597189057673	0.0123323762938554	0.134915	---	+--	+++	Lifestyle/Behaviours	No-Subcat
20015	335929	Sitting height	UK Biobank Assessment Centre > Physical measures > Anthropometry > Body size measures	LINEAR	-0.00465856878670114	-0.00721476352420055	-0.00210237404920172	0.000354351	-0.00349308374812206	-0.00604931632806691	-0.000936851168177212	0.00740018	-0.00396057025225414	-0.00651683332246695	-0.00140430718204133	0.00239202	---	+-+	---	Physical Health	Body Composition and Fitness
26720	28128	Volume of Whole-brainstem (whole brain)	UK Biobank Assessment Centre > Imaging > Brain MRI > T1 structural brain MRI > Freesurfer subsegmentation	LINEAR	-0.0182351167151655	-0.0282424033427853	-0.00822783008754568	0.000355442	-0.0274609457058808	-0.0374824766145691	-0.0174394147971925	7.89601e-08	-0.0269382248506232	-0.0369594488434015	-0.0169170008578448	1.383e-07	-++	+++	---	Brain Imaging	No-Subcat
41272#M478	335032/1939(336971)	Operative procedures - OPCS4: M47.8 Other specified urethral catheterisation of bladder	Health-related outcomes > Hospital inpatient > Summary Operations	LOGISTIC-BINARY	1.08459421404309	1.03729117406451	1.13402115282264	0.000356473	1.12098938765366	1.07216727007333	1.17200184386703	4.9396e-07	1.12005026289727	1.0712283925755	1.17107806727676	6.13744e-07	-++	+++	+++	Physical Health	Genitourinary Health
90036	72591	Average acceleration 09:00 - 09:59	Additional exposures > Physical activity measurement > Acceleration averages	LINEAR	-0.013159379642362	-0.0203883959783812	-0.00593036330634276	0.000360098	-0.0091676576919592	-0.016392225935475	-0.00194308944844346	0.0128794	-0.0100613861982304	-0.0172887192962563	-0.00283405310020454	0.00636249	---	+--	---	Lifestyle/Behaviours	No-Subcat
26669	28128	Volume of VPL (left hemisphere)	UK Biobank Assessment Centre > Imaging > Brain MRI > T1 structural brain MRI > Freesurfer subsegmentation	LINEAR	-0.0191461385313061	-0.0296675870124894	-0.00862469005012287	0.000362039	-0.023345519359621	-0.0338838094398528	-0.0128072292793892	1.41618e-05	-0.0242455623415511	-0.034783048054167	-0.0137080766289351	6.51358e-06	---	+++	---	Brain Imaging	No-Subcat
51	335929	Seated height	UK Biobank Assessment Centre > Physical measures > Anthropometry > Body size measures	LINEAR	-0.00481592997735682	-0.00746416189839534	-0.00216769805631829	0.000364884	-0.00357922566753166	-0.0062274971937566	-0.000930954141306711	0.00807425	-0.00403942773973355	-0.00668773135917937	-0.00139112412028773	0.00279435	---	+-+	---	Physical Health	Body Composition and Fitness
41272#V258	336766/205(336971)	Operative procedures - OPCS4: V25.8 Other specified primary decompression operations on lumbar spine	Health-related outcomes > Hospital inpatient > Summary Operations	LOGISTIC-BINARY	1.28077317009001	1.11759891980269	1.46731154325627	0.000366427	1.20016373913029	1.04720522323916	1.37503645683013	0.00863634	1.20834514790697	1.05417771691183	1.38479067253784	0.00653603	---	+--	+++	Physical Health	Musculoskeletal System
90013	72591	Standard deviation of acceleration	Additional exposures > Physical activity measurement > Acceleration averages	LINEAR	-0.0126514711539217	-0.0196145253620508	-0.0056884169457927	0.000369397	-0.00650657335955538	-0.0134654764531299	0.000452329734019119	0.0668667	-0.00684012132005799	-0.0138017312072923	0.000121488567176324	0.0541342	---	+--	---	Lifestyle/Behaviours	No-Subcat
5984	49749	ECG, load	UK Biobank Assessment Centre > Physical measures > ECG during exercise	LINEAR	-0.0120785765802709	-0.0187299007717581	-0.00542725238878367	0.000372171	-0.0167737244055131	-0.0233886022407531	-0.0101588465702731	6.71356e-07	-0.0164846416816943	-0.0230994205646906	-0.00986986279869789	1.03997e-06	-++	+++	---	Physical Health	Cardiovascular Health
20718	126146	Liking for sardines	Online follow-up > Food (and other) preferences	ORDERED-LOGISTIC	0.982631770016238	0.973191594353476	0.992163517489793	0.000374749	0.984747097077233	0.975276478184466	0.994309682324381	0.00182499	0.985284941537038	0.975805030117404	0.994856949961454	0.0026534	---	+++	---	Lifestyle/Behaviours	No-Subcat
20735	126703	Liking for tea without sugar	Online follow-up > Food (and other) preferences	ORDERED-LOGISTIC	0.981777749185512	0.971868548623423	0.991787984250589	0.000380721	0.984479023796507	0.974540370920111	0.994519034014215	0.00251447	0.984680174175597	0.974735835385076	0.994725965965372	0.00287279	---	+++	---	Lifestyle/Behaviours	No-Subcat
20003#1140879428	335237/1693(336930)	Treatment/medication code: mebeverine	UK Biobank Assessment Centre > Verbal interview > Medications	LOGISTIC-BINARY	1.09021775591314	1.03942430054947	1.14345371255701	0.000385533	1.04609488483998	0.997317196691996	1.09722038303031	0.0642545	1.05188035202283	1.0028245290521	1.10331218557215	0.0378724	---	+--	+++	Physical Health	Digestive Health
30050	326980	Mean corpuscular haemoglobin	Biological samples > Assay results > Blood assays > Blood count	LINEAR	-0.00614466226038632	-0.00953886392258027	-0.00275046059819236	0.000387904	-0.00423402996231694	-0.0076284466592267	-0.000839613265407186	0.0144949	-0.00399251975430391	-0.00738712752710689	-0.000597911981500917	0.0211564	---	+--	---	Physical Health	Blood and Immune System
25820	27876	Volume of grey matter in Supramarginal Gyrus, posterior division (left)	UK Biobank Assessment Centre > Imaging > Brain MRI > T1 structural brain MRI > Regional grey matter volumes (FAST)	LINEAR	-0.0204727055803091	-0.0317871237690395	-0.00915828739157858	0.000390904	-0.017219274044433	-0.0285545448092742	-0.00588400327959173	0.00290872	-0.0164717146594958	-0.0278056494447698	-0.00513777987422177	0.004395	---	+++	---	Brain Imaging	No-Subcat
6017	50733	Able to walk or cycle unaided for 10 minutes	UK Biobank Assessment Centre > Physical measures > ECG during exercise	ORDERED-LOGISTIC	0.933271642380898	0.898314421322952	0.969589197053765	0.000392145	0.937082848330314	0.902223804036178	0.973288734686989	0.0007805	0.936265632384213	0.901423876194478	0.972454089062411	0.000665493	---	+++	---	Physical Health	Cardiovascular Health
20530-0	95536/110299	Witnessed sudden violent death	Online follow-up > Mental health > Traumatic events	MULTINOMIAL-LOGISTIC	0	0	0	0.00039382	0	0	0	0.00983052	0	0	0	0.00722265	---	+--	---	Mental Health	Trauma
5518	8075/12682(20757)	Leg pain on walking : effect of standing still	UK Biobank Assessment Centre > Touchscreen > Health and medical history > Claudication and peripheral artery disease	LOGISTIC-BINARY	0.950715169649188	0.924486772358271	0.977672980741728	0.000397151	0.969413592239234	0.942850092561086	0.996717717232263	0.0283979	0.968292506423	0.941758135038024	0.995565495437366	0.0230081	---	+--	---	Physical Health	Cardiovascular Health
20003#1140874686	336638/292(336930)	Treatment/medication code: glucophage 500mg tablet	UK Biobank Assessment Centre > Verbal interview > Medications	LOGISTIC-BINARY	1.22925575771161	1.09641815645408	1.37788653360352	0.000398717	1.18836357731128	1.05999802915495	1.33198522657426	0.00305811	1.18504942893492	1.05689587092459	1.32856097934042	0.00362156	---	+++	+++	Physical Health	Endocrine and Metabolic System
132146	317447/19524(336971)	Date N92 first reported (excessive, frequent and irregular menstruation)	Health-related outcomes > First occurrences > Genitourinary system disorders	LOGISTIC-BINARY	1.02760008204734	1.01222704109822	1.0432052779464	0.000399557	1.02699160833985	1.01160762014126	1.04260837663016	0.000542607	1.02620306038485	1.01082809484636	1.04181161057247	0.000784153	---	+++	+++	Physical Health	Genitourinary Health
20715	127217	Liking for salmon	Online follow-up > Food (and other) preferences	ORDERED-LOGISTIC	0.981976011052252	0.972130594393902	0.991921138829392	0.000403647	0.987706160512712	0.977787078919575	0.997725865423311	0.0163021	0.988556967112647	0.978628616256659	0.99858604274725	0.0254356	---	+--	---	Lifestyle/Behaviours	No-Subcat
131416	329849/7122(336971)	Date I95 first reported (hypotension)	Health-related outcomes > First occurrences > Circulatory system disorders	LOGISTIC-BINARY	1.04334575175715	1.01907070170754	1.06819120655814	0.00041036	1.04537597440599	1.02109396375036	1.07022763935557	0.000214412	1.04537264299826	1.02108463288273	1.07023389781739	0.000215637	---	+++	+++	Physical Health	Cardiovascular Health
22127	75454/10886(86340)	Doctor diagnosed asthma	Online follow-up > Work environment > Medical information	LOGISTIC-BINARY	1.03697800906462	1.0162825533455	1.05809337379226	0.000414786	1.03957718693455	1.01878181222365	1.06079645291631	0.000166547	1.04024487719116	1.01942357295485	1.06149280194166	0.00013089	---	+++	+++	Physical Health	Respiratory Health
131260	327853/9118(336971)	Date H91 first reported (other hearing loss)	Health-related outcomes > First occurrences > Ear and mastoid process disorders	LOGISTIC-BINARY	1.03826196744358	1.01682195237917	1.06014806322986	0.000419654	1.04029874058604	1.01884722560985	1.06219588364239	0.000201713	1.03828481138122	1.01686953545275	1.06014755005952	0.000410132	---	+++	+++	Physical Health	Ear Nose and Throat
41245#1370	321522/14154(335676)	Main speciality of consultant (recoded): Geriatric medicine	Health-related outcomes > Hospital inpatient > Summary Administration	LOGISTIC-BINARY	1.0309212671124	1.013616949136	1.04851748563281	0.000421352	1.03516411459323	1.01781114728195	1.05280945403529	6.14497e-05	1.03482413467957	1.01747362111234	1.05246860734788	7.24289e-05	---	+++	+++	Auxiliary Variables	No-Subcat
30530	326627	Sodium in urine	Biological samples > Assay results > Urine assays	LINEAR	0.0059361041628005	0.0026362284887531	0.00923597983684789	0.000422316	0.00448490911265084	0.00118390134624736	0.00778591687905432	0.00774715	0.00401143283865756	0.000710512744599447	0.00731235293271568	0.0172265	---	+--	+++	Physical Health	Nutrition
90088	72591	No-wear time bias adjusted acceleration standard deviation	Additional exposures > Physical activity measurement > Acceleration averages	LINEAR	-0.0124688458926659	-0.019401778785421	-0.00553591299991066	0.000423672	-0.00565243850542353	-0.0125812642982674	0.00127638728742039	0.109839	-0.0060593188565817	-0.0129908383696068	0.000872200656443378	0.0866491	---	+--	---	Lifestyle/Behaviours	No-Subcat
132152	312092/24879(336971)	Date N95 first reported (menopausal and other perimenopausal disorders)	Health-related outcomes > First occurrences > Genitourinary system disorders	LOGISTIC-BINARY	1.02441362930688	1.01076514251761	1.03824538938069	0.000423819	1.02937015804051	1.01565711808109	1.04326763873969	2.33121e-05	1.02843597262418	1.01473336051635	1.04232361222744	4.18276e-05	---	+++	+++	Physical Health	Genitourinary Health
41246#2550	311538/12168(323706)	Treatment speciality of consultant (recoded): Thoracic medicine	Health-related outcomes > Hospital inpatient > Summary Administration	LOGISTIC-BINARY	1.03315619520016	1.0145521706565	1.05209719231928	0.000433676	1.02596281982086	1.00750590719409	1.04475345636874	0.00564595	1.02446018358675	1.00602733422404	1.04322816270831	0.00908459	---	+--	+++	Auxiliary Variables	No-Subcat
131396	325419/11552(336971)	Date I80 first reported (phlebitis and thrombophlebitis)	Health-related outcomes > First occurrences > Circulatory system disorders	LOGISTIC-BINARY	1.03391812922213	1.01486940491131	1.0533197558031	0.000437913	1.04265466857067	1.02346682699875	1.06219784243532	1.04265e-05	1.04103186755755	1.02186873155899	1.06055190405621	2.2115e-05	---	+++	+++	Physical Health	Cardiovascular Health
41246#1060	320834/2348(323182)	Treatment speciality of consultant (recoded): Adult mental illness	Health-related outcomes > Hospital inpatient > Summary Administration	LOGISTIC-BINARY	1.07552141250557	1.03273225789327	1.12005550719075	0.000438128	1.04517995417941	1.00354390227209	1.08851738274705	0.033076	1.04795052640555	1.00619449308357	1.09142375650264	0.0239434	---	+--	+++	Auxiliary Variables	No-Subcat
20277#2434	215650/1162(216812)	Job code at visit: Chartered surveyors (not quantity surveyors)	UK Biobank Assessment Centre > Verbal interview > Employment	LOGISTIC-BINARY	0.901095576781292	0.850242864816973	0.954934271580536	0.000438686	0.938685829034783	0.885750151621494	0.994728450807049	0.0325515	0.938665691714203	0.885761019568629	0.994692682046838	0.0324203	---	+--	---	Sociodemographic	No-Subcat
90132	72591	Fraction acceleration <= 225 milli-gravities	Additional exposures > Physical activity measurement > Acceleration intensity distribution	LINEAR	0.0125371181775737	0.00554521206965202	0.0195290242854953	0.000440933	0.00471529376027928	-0.00227250560683183	0.0117030931273904	0.185978	0.00514125816768788	-0.00184926027168135	0.0121317766070571	0.149447	---	+--	+++	Lifestyle/Behaviours	No-Subcat
131548	326967/10004(336971)	Date J98 first reported (other respiratory disorders)	Health-related outcomes > First occurrences > Respiratory system disorders	LOGISTIC-BINARY	1.03637062401385	1.01591961773697	1.05722792739775	0.000441935	1.03090822433676	1.01057818559005	1.05164181781126	0.00273651	1.03098067263045	1.0106455859685	1.05172175724951	0.00268126	---	+++	+++	Physical Health	Respiratory Health
41272#W844	334971/2000(336971)	Operative procedures - OPCS4: W84.4 Endoscopic decompression of joint	Health-related outcomes > Hospital inpatient > Summary Operations	LOGISTIC-BINARY	1.08186380798982	1.03538664655908	1.13039242059358	0.000442407	1.09918303755004	1.05198329885616	1.14846594894562	2.39494e-05	1.1030436004676	1.05564850299628	1.15254514664924	1.1992e-05	---	+++	+++	Physical Health	Musculoskeletal System
41210#Z665	333933/3038(336971)	Operative procedures - secondary OPCS4: Z66.5 Lumbar vertebra	Health-related outcomes > Hospital inpatient > Summary Operations	LOGISTIC-BINARY	1.066096392565	1.02868628490247	1.10484588655919	0.000443113	1.07785385170526	1.04007160536938	1.11698775190917	3.7978e-05	1.07501661304512	1.03731315348512	1.11407792540717	7.12735e-05	---	+++	+++	Physical Health	Musculoskeletal System
41272#Z665	333933/3038(336971)	Operative procedures - OPCS4: Z66.5 Lumbar vertebra	Health-related outcomes > Hospital inpatient > Summary Operations	LOGISTIC-BINARY	1.066096392565	1.02868628490247	1.10484588655919	0.000443113	1.07785385170526	1.04007160536938	1.11698775190917	3.7978e-05	1.07501661304512	1.03731315348512	1.11407792540717	7.12735e-05	---	+++	+++	Physical Health	Musculoskeletal System
27140	28128	Volume of MT (right hemisphere)	UK Biobank Assessment Centre > Imaging > Brain MRI > T1 structural brain MRI > Freesurfer BA exvivo	LINEAR	-0.019175595754139	-0.0298876521220698	-0.00846353938620815	0.000451053	-0.0214885925986973	-0.0322183745394634	-0.0107588106579311	8.67922e-05	-0.0215323752369783	-0.0322616091598202	-0.0108031413141364	8.38845e-05	---	+++	---	Brain Imaging	No-Subcat
20728	126648	Liking for spinach	Online follow-up > Food (and other) preferences	ORDERED-LOGISTIC	0.982759456529092	0.973244580289352	0.992367354473438	0.00045922	0.988455449713453	0.978887650579195	0.998116765994668	0.0192934	0.988640483437042	0.979069407314496	0.998305123404458	0.02135	---	+--	---	Lifestyle/Behaviours	No-Subcat
25835	27876	Volume of grey matter in Subcallosal Cortex (right)	UK Biobank Assessment Centre > Imaging > Brain MRI > T1 structural brain MRI > Regional grey matter volumes (FAST)	LINEAR	-0.0190083871341407	-0.0296456061159207	-0.00837116815236075	0.000461552	-0.017838945147246	-0.0284953457846714	-0.00718254450982057	0.00103513	-0.0183048422468781	-0.0289597337232074	-0.0076499507705488	0.000760063	---	+++	---	Brain Imaging	No-Subcat
22423	27911	LV stroke volume	UK Biobank Assessment Centre > Imaging > Heart MRI > Left ventricular size and function	LINEAR	-0.018192954259025	-0.0283914004554226	-0.00799450806262737	0.0004721	-0.0123593042065291	-0.0226050283167786	-0.00211358009627966	0.0180668	-0.0126028149609281	-0.0228478389156275	-0.00235779100622863	0.0159094	---	+--	---	Physical Health	Cardiovascular Health
22603	80579	Year job ended	Online follow-up > Work environment > Employment history	LINEAR	-0.0117438911255705	-0.0183382455760698	-0.0051495366750713	0.000482278	-0.0119201006676625	-0.0185199685362131	-0.00532023279911179	0.000400402	-0.0118938112456011	-0.0184960942381106	-0.00529152825309155	0.000414429	---	+++	---	Sociodemographic	No-Subcat
41272#Q121	333821/3150(336971)	Operative procedures - OPCS4: Q12.1 Introduction of intrauterine contraceptive device	Health-related outcomes > Hospital inpatient > Summary Operations	LOGISTIC-BINARY	1.06513807651875	1.02795982488677	1.10364498534208	0.000497601	1.05945621003223	1.02239918397961	1.09784412390295	0.00147272	1.06070189979756	1.0235887531812	1.09915539806131	0.00118153	---	+++	+++	Physical Health	Genitourinary Health
20687	125630	Liking for mackerel	Online follow-up > Food (and other) preferences	ORDERED-LOGISTIC	0.982953547743213	0.973478672252101	0.9925206422712	0.000503133	0.986328505194558	0.976808662025422	0.995941127448778	0.00540457	0.986481279753984	0.976958106776956	0.996097282528851	0.00595881	---	++-	---	Lifestyle/Behaviours	No-Subcat
6164#5	187579/147783(335362)	Types of physical activity in last 4 weeks: Heavy DIY (eg: weeding, lawn mowing, carpentry, digging)	UK Biobank Assessment Centre > Touchscreen > Lifestyle and environment > Physical activity	LOGISTIC-BINARY	0.987667165858794	0.980783441658296	0.994598841634199	0.000505846	0.984240923001402	0.977381185151372	0.991148375536195	8.52397e-06	0.985136192965528	0.978270414954064	0.99204977583421	2.70602e-05	---	+++	---	Lifestyle/Behaviours	No-Subcat
27112	28128	Area of MT (right hemisphere)	UK Biobank Assessment Centre > Imaging > Brain MRI > T1 structural brain MRI > Freesurfer BA exvivo	LINEAR	-0.0189434516850477	-0.0296298601421373	-0.00825704322795802	0.00051255	-0.0212927032477604	-0.031996788816496	-0.0105886176790248	9.68338e-05	-0.0213902224884083	-0.0320937467450504	-0.0106866982317662	8.98638e-05	---	+++	---	Brain Imaging	No-Subcat
41272#T439	332969/4002(336971)	Operative procedures - OPCS4: T43.9 Unspecified diagnostic endoscopic examination of peritoneum	Health-related outcomes > Hospital inpatient > Summary Operations	LOGISTIC-BINARY	1.05716193701752	1.02446678213069	1.09088750191889	0.000522963	1.07283487368875	1.03962011314684	1.10710023027956	1.17494e-05	1.07078389083053	1.03761524586969	1.10500778319463	2.0415e-05	---	+++	+++	Physical Health	Skin and Soft Tissue
20680	127927	Liking for jam	Online follow-up > Food (and other) preferences	ORDERED-LOGISTIC	0.983141957404009	0.973742277651423	0.992632373670229	0.000523126	0.98359732707159	0.974182556769019	0.993103084324435	0.000750889	0.982333251022133	0.972927944134704	0.991829479131612	0.00028198	---	+++	---	Lifestyle/Behaviours	No-Subcat
131114	334272/2699(336971)	Date G93 first reported (other disorders of brain)	Health-related outcomes > First occurrences > Nervous system disorders	LOGISTIC-BINARY	1.06921693883395	1.02951397723217	1.11042677817523	0.000524754	1.05816986176544	1.01886561347179	1.0989669367198	0.00340316	1.05663481348934	1.01737205277672	1.0973984471306	0.00434306	---	+++	+++	Physical Health	Nervous System
20684	127825	Liking for lemons	Online follow-up > Food (and other) preferences	ORDERED-LOGISTIC	0.983092080214952	0.973654335952172	0.992621305626102	0.00053082	0.992158360006628	0.982641798997228	1.00176708576369	0.109388	0.992763578867597	0.983240469208098	1.00237892396738	0.139723	---	+--	---	Lifestyle/Behaviours	No-Subcat
26716	28128	Volume of Medulla (whole brain)	UK Biobank Assessment Centre > Imaging > Brain MRI > T1 structural brain MRI > Freesurfer subsegmentation	LINEAR	-0.0168839500656887	-0.0264511136931519	-0.00731678643822562	0.000542875	-0.0264615166459173	-0.0360420848207589	-0.0168809484710757	6.22578e-08	-0.026128497377848	-0.0357087116670937	-0.0165482830886023	9.07612e-08	-++	+++	---	Brain Imaging	No-Subcat
20548#5	106381/3534(109915)	Manifestations of mania or irritability: I needed less sleep than usual	Online follow-up > Mental health > Mania	LOGISTIC-BINARY	1.0610012658625	1.02590283815861	1.09728559630451	0.000559142	1.08405203798232	1.04819358654948	1.12112799395412	2.56144e-06	1.08849733182856	1.05246762662562	1.12575915535145	7.90245e-07	-++	+++	+++	Sleep	No-Subcat
20603	127877	Liking for apples	Online follow-up > Food (and other) preferences	ORDERED-LOGISTIC	0.982899099124249	0.973315028828546	0.992577542157156	0.000560288	0.988161756678169	0.978542475808237	0.997875597127008	0.0170293	0.98831520293439	0.978693671665235	0.998031323416332	0.0185337	---	+--	---	Lifestyle/Behaviours	No-Subcat
20440	62048	Impact on normal roles during worst period of depression	Online follow-up > Mental health > Depression	ORDERED-LOGISTIC	1.02543080296327	1.01089574017181	1.0401748566941	0.000565504	1.03054641631744	1.01588877955193	1.04541553914312	3.84618e-05	1.02983550916486	1.01519051475181	1.04469177019067	5.75021e-05	---	+++	+++	Mental Health	Depression
90149	72591	Fraction acceleration <= 1100 milli-gravities	Additional exposures > Physical activity measurement > Acceleration intensity distribution	ORDERED-LOGISTIC	1.05281598055347	1.02240705973302	1.08412933807227	0.000577941	1.03033939212462	1.00056678632746	1.06099790385835	0.0457338	1.02849720534847	0.998761930368425	1.05911776294817	0.0604899	---	+--	+++	Lifestyle/Behaviours	No-Subcat
23125	330910	Arm fat-free mass (left)	UK Biobank Assessment Centre > Physical measures > Anthropometry > Impedance measures	LINEAR	0.00377145385003982	0.00162265708283348	0.00592025061724615	0.000581706	0.00632928441823532	0.00418009728370623	0.00847847155276441	7.83827e-09	0.00605361742766415	0.00390444262414278	0.00820279223118551	3.37935e-08	-++	+++	+++	Physical Health	Body Composition and Fitness
41229#5NT	334610/2361(336971)	PCT responsible for patient data: MANCHESTER PCT	Health-related outcomes > Hospital inpatient > Summary Administration	LOGISTIC-BINARY	1.07342433324213	1.03085821895503	1.11772249283512	0.000596718	1.06329673506636	1.02115092256512	1.10715734249709	0.00292885	1.06313894664573	1.02098012287153	1.1070245353511	0.00301524	---	+++	+++	Auxiliary Variables	No-Subcat
41210#Y531	329669/7302(336971)	Operative procedures - secondary OPCS4: Y53.1 Approach to organ under radiological control	Health-related outcomes > Hospital inpatient > Summary Operations	LOGISTIC-BINARY	1.04146348827926	1.01756329047776	1.06591725523172	0.000602729	1.03772444535606	1.01392816872545	1.06207140241742	0.00175338	1.03708959053889	1.01330244339917	1.06143050191049	0.00209454	---	+++	+++	Physical Health	General Health and Miscellaneous
41272#Y531	329669/7302(336971)	Operative procedures - OPCS4: Y53.1 Approach to organ under radiological control	Health-related outcomes > Hospital inpatient > Summary Operations	LOGISTIC-BINARY	1.04146348827926	1.01756329047776	1.06591725523172	0.000602729	1.03772444535606	1.01392816872545	1.06207140241742	0.00175338	1.03708959053889	1.01330244339917	1.06143050191049	0.00209454	---	+++	+++	Physical Health	General Health and Miscellaneous
26963	28128	Area of inferiorparietal (right hemisphere)	UK Biobank Assessment Centre > Imaging > Brain MRI > T1 structural brain MRI > Freesurfer desikan pial	LINEAR	-0.0184973486806396	-0.0290712864449326	-0.00792341091634653	0.000607172	-0.0196342442988731	-0.0302259904072278	-0.00904249819051846	0.000280207	-0.0188374938837426	-0.0294289087361083	-0.00824607903137696	0.000490923	---	+++	---	Brain Imaging	No-Subcat
41200#Q353	336799/172(336971)	Operative procedures - main OPCS4: Q35.3 Endoscopic bilateral ringing of fallopian tubes	Health-related outcomes > Hospital inpatient > Summary Operations	LOGISTIC-BINARY	1.2970960559059	1.11766644175552	1.50497599397987	0.000610038	1.17533987000482	1.01207093848973	1.3646626478644	0.0341156	1.18246910212516	1.01804439989128	1.3733292666468	0.0281819	---	+--	+++	Physical Health	Genitourinary Health
41210#Z812	334273/2698(336971)	Operative procedures - secondary OPCS4: Z81.2 Acromioclavicular joint	Health-related outcomes > Hospital inpatient > Summary Operations	LOGISTIC-BINARY	1.06841460723714	1.02871203289418	1.10962480309317	0.00061177	1.08498657061178	1.04468805314407	1.12681514287574	2.38549e-05	1.08807498211388	1.04764010884981	1.13005554530373	1.24392e-05	---	+++	+++	Physical Health	Musculoskeletal System
41272#Z812	334273/2698(336971)	Operative procedures - OPCS4: Z81.2 Acromioclavicular joint	Health-related outcomes > Hospital inpatient > Summary Operations	LOGISTIC-BINARY	1.06841460723714	1.02871203289418	1.10962480309317	0.00061177	1.08498657061178	1.04468805314407	1.12681514287574	2.38549e-05	1.08807498211388	1.04764010884981	1.13005554530373	1.24392e-05	---	+++	+++	Physical Health	Musculoskeletal System
26680	28128	Volume of VM (left hemisphere)	UK Biobank Assessment Centre > Imaging > Brain MRI > T1 structural brain MRI > Freesurfer subsegmentation	LINEAR	-0.0181503474791674	-0.0285341542612016	-0.00776654069713324	0.000613278	-0.0218488263098692	-0.0322494237343411	-0.0114482288853974	3.84051e-05	-0.022942015726417	-0.0333417717231209	-0.0125422597297132	1.53825e-05	---	+++	---	Brain Imaging	No-Subcat
1299	317040	Salad / raw vegetable intake	UK Biobank Assessment Centre > Touchscreen > Lifestyle and environment > Diet	ORDERED-LOGISTIC	0.988023789083165	0.981233786913676	0.994860777129085	0.000616137	0.989908386233476	0.983109192992121	0.996754602764882	0.00392156	0.989808506555563	0.983009896026405	0.996654137064188	0.00357914	---	+++	---	Lifestyle/Behaviours	No-Subcat
131648	320655/16316(336971)	Date K63 first reported (other diseases of intestine)	Health-related outcomes > First occurrences > Digestive system disorders	LOGISTIC-BINARY	1.02790871850933	1.01179790909638	1.04427302323174	0.000636729	1.02626765662649	1.01019875417575	1.04258913419422	0.00127976	1.02584316257729	1.00977871939245	1.04216147346275	0.00153211	---	+++	+++	Physical Health	Digestive Health
26526	28128	Volume of Brain-Stem (whole brain)	UK Biobank Assessment Centre > Imaging > Brain MRI > T1 structural brain MRI > Freesurfer ASEG	LINEAR	-0.0175789961564366	-0.0276767279401623	-0.00748126437271091	0.000645268	-0.027505600892744	-0.0376175813240702	-0.0173936204614177	9.81407e-08	-0.0271697719324792	-0.0372813710998743	-0.0170581727650842	1.39971e-07	-++	+++	---	Brain Imaging	No-Subcat
6151#7	317923/17383(335306)	Fractured bone site(s): Other bones	UK Biobank Assessment Centre > Touchscreen > Health and medical history > Medical conditions	LOGISTIC-BINARY	1.02693257089553	1.01136439151486	1.0427374991115	0.000648775	1.02159938239094	1.00610803885178	1.03732634513442	0.00611624	1.02054423789632	1.0050665466926	1.03625859730092	0.00909629	---	+--	+++	Physical Health	Musculoskeletal System
26417	288577	Living environment score (England)	Population characteristics > Baseline characteristics > Indices of Multiple Deprivation	LINEAR	0.00633361159727927	0.00269199427005703	0.00997522892450151	0.000652479	0.00772676652516252	0.00408418644576903	0.011369346604556	3.21757e-05	0.00735489265682317	0.00371245027075861	0.0109973350428877	7.57199e-05	---	+++	+++	Sociodemographic	No-Subcat
90131	72591	Fraction acceleration <= 200 milli-gravities	Additional exposures > Physical activity measurement > Acceleration intensity distribution	LINEAR	0.0121427404128689	0.00516045150338046	0.0191250293223573	0.00065336	0.0033683590353988	-0.00360983461892983	0.0103465526897274	0.344108	0.00378837283150413	-0.00319254060516143	0.0107692862681697	0.287494	---	+--	+++	Lifestyle/Behaviours	No-Subcat
22601#21213038	84259/318(84577)	Job coding: civil engineer, transport engineer, structural engineer, borough surveyor	Online follow-up > Work environment > Employment history	LOGISTIC-BINARY	0.82427055209023	0.737499267631676	0.921089260622625	0.000654524	0.85623376954961	0.76651581717662	0.956319298360514	0.00595748	0.857114425099335	0.767420829854191	0.957219875569348	0.00624066	---	+--	---	Sociodemographic	No-Subcat
131850	330382/6589(336971)	Date M06 first reported (other rheumatoid arthritis)	Health-related outcomes > First occurrences > Musculoskeletal system and connective tissue disorders	LOGISTIC-BINARY	1.04330882174309	1.01814454616592	1.06908642442292	0.000663937	1.04885338647615	1.02358122966517	1.07474119817379	0.000126304	1.04773076892808	1.02247755006078	1.0736029082959	0.000179666	---	+++	+++	Physical Health	Musculoskeletal System
20016	108786	Fluid intelligence score	UK Biobank Assessment Centre > Cognitive function > Fluid intelligence / reasoning	ORDERED-LOGISTIC	0.982108275589673	0.97195210902691	0.992370566433965	0.000664166	0.991959969155783	0.981708500595103	1.0023184884424	0.127744	0.991994301612132	0.981746216482974	1.00234936270621	0.129245	---	+--	---	Brain/Cognition	No-Subcat
130018	326786/10185(336971)	Date A09 first reported (diarrhoea and gastro-enteritis of presumed infectious origin)	Health-related outcomes > First occurrences > Certain infectious and parasitic diseases	LOGISTIC-BINARY	1.03482740445763	1.01460453212867	1.05544790013219	0.00067305	1.0377463417313	1.01747629053743	1.05841491223457	0.00023151	1.03600887572727	1.01576754373981	1.05665047088834	0.000440956	---	+++	+++	Physical Health	Infectious and Parasitical Diseases
41210#Z271	329672/7299(336971)	Operative procedures - secondary OPCS4: Z27.1 Oesophagus	Health-related outcomes > Hospital inpatient > Summary Operations	LOGISTIC-BINARY	1.04101028958426	1.01710409841765	1.06547064785795	0.000695682	1.03877577408451	1.01494809176812	1.06315507982345	0.00131047	1.03857516989577	1.01474679341563	1.06295849585161	0.00139136	---	+++	+++	Physical Health	Digestive Health
41272#Z271	329672/7299(336971)	Operative procedures - OPCS4: Z27.1 Oesophagus	Health-related outcomes > Hospital inpatient > Summary Operations	LOGISTIC-BINARY	1.04101028958426	1.01710409841765	1.06547064785795	0.000695682	1.03877577408451	1.01494809176812	1.06315507982345	0.00131047	1.03857516989577	1.01474679341563	1.06295849585161	0.00139136	---	+++	+++	Physical Health	Digestive Health
699	329345	Length of time at current address	UK Biobank Assessment Centre > Touchscreen > Sociodemographics > Household	LINEAR	-0.00544696799500742	-0.00859856677655726	-0.00229536921345758	0.000705524	-0.0062204024341412	-0.009371763179003	-0.00306904168927941	0.000109418	-0.00619505423046637	-0.00934633179833445	-0.0030437766625983	0.000116663	---	+++	---	Sociodemographic	No-Subcat
40006#C186	336852/119(336971)	Type of cancer: ICD10: C18.6 Descending colon	Health-related outcomes > Cancer register	LOGISTIC-BINARY	1.36270424241553	1.13891886375509	1.62961110251415	0.000708878	1.32931039027443	1.11112087206537	1.5895371768756	0.00183117	1.32624888177694	1.10818514501797	1.58673610136086	0.00204572	---	+++	+++	Physical Health	Cancer
132050	332462/4509(336971)	Date N28 first reported (other disorders of kidney and ureter, not elsewhere classified)	Health-related outcomes > First occurrences > Genitourinary system disorders	LOGISTIC-BINARY	1.05211209026509	1.02161888860418	1.08350188892066	0.000709015	1.06712337114307	1.03623446568713	1.09891983397932	1.45141e-05	1.06779501190721	1.03687355152229	1.0996308571081	1.21057e-05	---	+++	+++	Physical Health	Genitourinary Health
131946	325630/11341(336971)	Date M70 first reported (soft tissue disorders related to use, overuse and pressure)	Health-related outcomes > First occurrences > Musculoskeletal system and connective tissue disorders	LOGISTIC-BINARY	1.03289624205203	1.01371718552167	1.05243328377459	0.000711576	1.03576430891616	1.0165399086736	1.05534748838731	0.000236365	1.03470602910087	1.01549687902897	1.05427574764027	0.000358842	---	+++	+++	Physical Health	Musculoskeletal System
6142#1	145257/190776(336033)	Current employment status: In paid employment or self-employed	UK Biobank Assessment Centre > Touchscreen > Sociodemographics > Employment	LOGISTIC-BINARY	0.985675217189027	0.977466670857842	0.993952291971614	0.000720482	0.986852794243884	0.978632421813886	0.995141861645998	0.00192836	0.988181178958782	0.979949149645879	0.996482048148744	0.00534217	---	++-	---	Sociodemographic	No-Subcat
41200#N303	334900/2071(336971)	Operative procedures - main OPCS4: N30.3 Circumcision	Health-related outcomes > Hospital inpatient > Summary Operations	LOGISTIC-BINARY	1.0776478909567	1.03189991805119	1.12539305108446	0.000725175	1.02722262840477	0.98358945479102	1.07276073330063	0.225047	1.03020338202369	0.986442284639234	1.07588719312302	0.178985	---	+--	+++	Physical Health	Genitourinary Health
30510	327319	Creatinine (enzymatic) in urine	Biological samples > Assay results > Urine assays	LINEAR	0.00552990935789364	0.00232090296367205	0.00873891575211523	0.000731528	0.00399671746363562	0.000786677473606288	0.00720675745366496	0.0146757	0.00359509588125068	0.00038517969191909	0.00680501207058227	0.0281527	---	+--	+++	Physical Health	Genitourinary Health
2227	288332/47876(336208)	Other eye problems	UK Biobank Assessment Centre > Touchscreen > Health and medical history > Eyesight	LOGISTIC-BINARY	1.01686937659851	1.00704280138922	1.02679112251884	0.000733716	1.02216468425211	1.01229213490509	1.03213295655059	9.53943e-06	1.02181523766363	1.01194495131712	1.03178162022746	1.3142e-05	---	+++	+++	Physical Health	Eyes
41272#W336	336736/235(336971)	Operative procedures - OPCS4: W33.6 Debridement of bone NEC	Health-related outcomes > Hospital inpatient > Summary Operations	LOGISTIC-BINARY	1.24496392434202	1.09605302279477	1.41370650231806	0.000738781	1.30520751567	1.14925368136115	1.48191233822105	4.00582e-05	1.3049822459051	1.1487624576778	1.48218460412917	4.22806e-05	---	+++	+++	Physical Health	Musculoskeletal System
6145#2	296509/38467(334976)	Illness, injury, bereavement, stress in last 2 years: Serious illness, injury or assault of a close relative	UK Biobank Assessment Centre > Touchscreen > Psychosocial factors > Mental health	LOGISTIC-BINARY	1.01855177559928	1.00773541154375	1.0294832689361	0.000738821	1.0145660820225	1.00378740585329	1.02545948066218	0.0079594	1.01490318308792	1.00412004360748	1.02580161542379	0.0066383	---	+--	+++	Mental Health	Stressful Experiences
26426	15119	Index of Multiple Deprivation (Wales)	Population characteristics > Baseline characteristics > Indices of Multiple Deprivation	LINEAR	0.0272273541336608	0.011413497568173	0.0430412106991485	0.000740501	0.0349090217653893	0.0190632417449298	0.0507548017858487	1.58281e-05	0.0341535191891918	0.0183159977060747	0.049991040672309	2.38232e-05	---	+++	+++	Sociodemographic	No-Subcat
20714	123968	Liking for salami	Online follow-up > Food (and other) preferences	ORDERED-LOGISTIC	0.983402648685642	0.973885264515557	0.993013042376191	0.000743527	0.978440254821688	0.96896522852023	0.98800793266602	1.13434e-05	0.97887517043137	0.969396401075838	0.9884466233046	1.70372e-05	---	+++	---	Lifestyle/Behaviours	No-Subcat
6019-1	44164/50566	ECG/bike method for fitness test	UK Biobank Assessment Centre > Physical measures > ECG during exercise	MULTINOMIAL-LOGISTIC	0	0	0	0.000743787	0	0	0	1.70951e-06	0	0	0	2.19505e-06	-++	+++	---	Physical Health	Cardiovascular Health
41250#2001	331758/3999(335757)	Methods of discharge from hospital (recoded): Discharged without clinical advice/consent: Self, relative or advocate	Health-related outcomes > Hospital inpatient > Summary Administration	LOGISTIC-BINARY	1.0551096138418	1.02271531137575	1.08851398745483	0.00074482	1.06199555593853	1.02939602334392	1.09561198224772	0.00015546	1.06253130290682	1.02990215598433	1.09618487149998	0.000137854	---	+++	+++	Auxiliary Variables	No-Subcat
3731	10345/11467(21812)	Former alcohol drinker	UK Biobank Assessment Centre > Touchscreen > Lifestyle and environment > Alcohol	LOGISTIC-BINARY	1.04820920120294	1.01991960100725	1.0773021509389	0.000746208	1.05836770164477	1.02994148784199	1.08760265728114	4.4592e-05	1.05722079862953	1.02883256587387	1.08641586322101	6.19273e-05	---	+++	+++	Lifestyle/Behaviours	No-Subcat
20551#1	109744/392(110136)	Substance of prescription or over-the-counter medication addiction: A sedative, benzodiazepine or sleeping tablet	Online follow-up > Mental health > Addictions	LOGISTIC-BINARY	1.18479596613815	1.07339987722514	1.30752462072499	0.000754183	1.07448081355561	0.973140519890966	1.18621231271226	0.154933	1.07504427609738	0.97362235473482	1.18694059085581	0.152187	---	+--	+++	Mental Health	Addiction
22618#0	80645/3932(84577)	Breathing problems improved/stopped away from workplace or on holiday: No	Online follow-up > Work environment > Employment history	LOGISTIC-BINARY	1.0565148983773	1.02323792191358	1.09086344186412	0.000758897	1.07064587816095	1.03691613895139	1.10546575913699	2.91511e-05	1.06865914300622	1.03497678741534	1.1034364592354	4.82259e-05	---	+++	+++	Sociodemographic	No-Subcat
41229#5HG	334971/2000(336971)	PCT responsible for patient data: ASHTON, LEIGH AND WIGAN PCT	Health-related outcomes > Hospital inpatient > Summary Administration	LOGISTIC-BINARY	1.07868905875979	1.03215093320388	1.12730122650067	0.00075919	1.04543069415272	1.00043461427835	1.09242196997737	0.0477063	1.04439641843783	0.999424564430632	1.09137605248894	0.0530251	---	+--	+++	Auxiliary Variables	No-Subcat
131406	336424/547(336971)	Date I85 first reported (oesophageal varices)	Health-related outcomes > First occurrences > Circulatory system disorders	LOGISTIC-BINARY	1.15431998753109	1.06171243591814	1.25486278392957	0.00076286	1.11010775561802	1.02106596649131	1.20677731583315	0.0142664	1.11755839967709	1.02787126900795	1.21498505148048	0.00917931	---	+--	+++	Physical Health	Cardiovascular Health
26717	28128	Volume of Pons (whole brain)	UK Biobank Assessment Centre > Imaging > Brain MRI > T1 structural brain MRI > Freesurfer subsegmentation	LINEAR	-0.0178740393698354	-0.028286388703627	-0.00746169003604374	0.000767414	-0.0266036910627027	-0.0370313069315107	-0.0161760751938947	5.74907e-07	-0.0260326247909652	-0.0364599166065286	-0.0156053329754018	9.96427e-07	-++	+++	---	Brain Imaging	No-Subcat
4957-4	92147/108158	FI3 : word interpolation	UK Biobank Assessment Centre > Cognitive function > Fluid intelligence / reasoning	MULTINOMIAL-LOGISTIC	0	0	0	0.000789489	0	0	0	0.0159914	0	0	0	0.0160197	---	+--	---	Brain/Cognition	No-Subcat
90136	72591	Fraction acceleration <= 325 milli-gravities	Additional exposures > Physical activity measurement > Acceleration intensity distribution	LINEAR	0.0119426447001324	0.00496084608164488	0.01892444331862	0.000800821	0.00561762253587909	-0.0013599862207757	0.0125952312925339	0.114575	0.00586076667138835	-0.00111956251343673	0.0128410958562134	0.099843	---	+--	+++	Lifestyle/Behaviours	No-Subcat
90137	72591	Fraction acceleration <= 350 milli-gravities	Additional exposures > Physical activity measurement > Acceleration intensity distribution	ORDERED-LOGISTIC	1.02412875780244	1.00994266006703	1.03851411969108	0.000807968	1.01277421780207	0.998769161042238	1.026975657893	0.0739988	1.01368399259697	0.999659434443899	1.02790530598948	0.0558699	---	+--	+++	Lifestyle/Behaviours	No-Subcat
41272#S021	336791/180(336971)	Operative procedures - OPCS4: S02.1 Abdominoplasty	Health-related outcomes > Hospital inpatient > Summary Operations	LOGISTIC-BINARY	1.28131715326395	1.10809085729032	1.48110686378246	0.000811237	1.2797293871557	1.10645150157523	1.47965666488979	0.000879734	1.2891207782383	1.11429373627546	1.49107826805129	0.000631601	---	+++	+++	Physical Health	Skin and Soft Tissue
103990	8365/39380(47745)	Vegetable consumers	Online follow-up > Diet by 24-hour recall > Fruit/vegetables yesterday	LOGISTIC-BINARY	0.960186974487375	0.937617062488119	0.983300779505018	0.000814991	0.976283524500645	0.953299952297821	0.999821979138962	0.048304	0.977876021994413	0.954872880908494	1.00143262098126	0.0654602	---	+--	---	Lifestyle/Behaviours	No-Subcat
131942	329228/7743(336971)	Date M67 first reported (other disorders of synovium and tendon)	Health-related outcomes > First occurrences > Musculoskeletal system and connective tissue disorders	LOGISTIC-BINARY	1.0392384568884	1.01606572491355	1.06293216433803	0.000820013	1.03352012527415	1.01047007078097	1.0570886083895	0.00416135	1.03507991898655	1.01199098423969	1.05869123366001	0.00273532	---	+++	+++	Physical Health	Musculoskeletal System
20004#1515	336635/295(336930)	Operation code: angiogram not coronary	UK Biobank Assessment Centre > Verbal interview > Operations	LOGISTIC-BINARY	1.21415519390623	1.08355688614162	1.36020486078794	0.000822179	1.1461751308985	1.02284164871279	1.28411033895276	0.0187254	1.135958868662	1.01360912643579	1.27291031471611	0.0282558	---	+--	+++	Physical Health	Cardiovascular Health
20003#1141177600	336467/463(336930)	Treatment/medication code: rosiglitazone	UK Biobank Assessment Centre > Verbal interview > Medications	LOGISTIC-BINARY	1.16795050325113	1.06628789061816	1.279135200348	0.000826433	1.16469114485391	1.06348049369732	1.27535999186406	0.0010041	1.16139265249976	1.06036401241537	1.271938378562	0.00126508	---	+++	+++	Physical Health	Endocrine and Metabolic System
41246#1550	313686/9780(323466)	Treatment speciality of consultant (recoded): Geriatric medicine	Health-related outcomes > Hospital inpatient > Summary Administration	LOGISTIC-BINARY	1.03513841905996	1.01439120863616	1.05630487780546	0.000827028	1.03264631374844	1.01198803158568	1.05372101192037	0.00183221	1.03186560004761	1.01121941711341	1.05293031378672	0.00234925	---	+++	+++	Auxiliary Variables	No-Subcat
2463	303260/32085(335345)	Fractured/broken bones in last 5 years	UK Biobank Assessment Centre > Touchscreen > Health and medical history > Medical conditions	LOGISTIC-BINARY	1.01983275181025	1.00815914155792	1.0316402162478	0.000827061	1.02214875734959	1.01044949257557	1.03398225294728	0.000191449	1.02017465738549	1.00849638772787	1.03198752049958	0.000673045	---	+++	+++	Physical Health	Musculoskeletal System
41200#E038	336870/101(336971)	Operative procedures - main OPCS4: E03.8 Other specified operations on septum of nose	Health-related outcomes > Hospital inpatient > Summary Operations	LOGISTIC-BINARY	1.39043607738313	1.14547390815292	1.68666958076395	0.000840212	1.23275040860292	1.01488968637592	1.49646657010476	0.0346685	1.24346585983044	1.02346904043337	1.51019024987065	0.0281223	---	+--	+++	Physical Health	Respiratory Health
20601	121951	Liking for aniseed	Online follow-up > Food (and other) preferences	ORDERED-LOGISTIC	1.01683191511202	1.00691704994724	1.02684440952166	0.000841525	1.01760107758828	1.00768859109187	1.02761107177646	0.000476739	1.01839817104496	1.00847636978937	1.02841758702222	0.000262557	---	+++	+++	Lifestyle/Behaviours	No-Subcat
26719	28128	Volume of Midbrain (whole brain)	UK Biobank Assessment Centre > Imaging > Brain MRI > T1 structural brain MRI > Freesurfer subsegmentation	LINEAR	-0.0167094382413389	-0.0265285269853863	-0.00689034949729141	0.000852646	-0.0254108251664097	-0.0352441630269426	-0.0155774873058768	4.10852e-07	-0.0250237141329535	-0.0348566963005547	-0.0151907319653524	6.1346e-07	-++	+++	---	Brain Imaging	No-Subcat
41210#Z276	327325/9646(336971)	Operative procedures - secondary OPCS4: Z27.6 Ileum	Health-related outcomes > Hospital inpatient > Summary Operations	LOGISTIC-BINARY	1.03505695702796	1.01429465670044	1.05623831156116	0.000858094	1.03071256566138	1.01004100961639	1.05180134017398	0.00342301	1.03041193780405	1.00974263783984	1.05150083697853	0.00375511	---	+++	+++	Physical Health	Digestive Health
41272#Z276	327325/9646(336971)	Operative procedures - OPCS4: Z27.6 Ileum	Health-related outcomes > Hospital inpatient > Summary Operations	LOGISTIC-BINARY	1.03505695702796	1.01429465670044	1.05623831156116	0.000858094	1.03071256566138	1.01004100961639	1.05180134017398	0.00342301	1.03041193780405	1.00974263783984	1.05150083697853	0.00375511	---	+++	+++	Physical Health	Digestive Health
41200#X851	336733/238(336971)	Operative procedures - main OPCS4: X85.1 Torsion dystonias and other involuntary movements drugs Band 1	Health-related outcomes > Hospital inpatient > Summary Operations	LOGISTIC-BINARY	1.24098574372646	1.09281334836854	1.40886223354727	0.00086328	1.14753193632081	1.01027250040208	1.30309476716035	0.0340569	1.16425756840774	1.02491684323423	1.32232082186558	0.0192879	---	+--	+++	Physical Health	Nervous System
41245#1800	321653/14038(335691)	Main speciality of consultant (recoded): Respiratory medicine	Health-related outcomes > Hospital inpatient > Summary Administration	LOGISTIC-BINARY	1.02922146318554	1.01191477373897	1.04682045739597	0.00087082	1.03029244811463	1.01298335275128	1.04789362470701	0.000555221	1.02865369723882	1.0113690465295	1.04623161112418	0.00108425	---	+++	+++	Auxiliary Variables	No-Subcat
27241	28128	Area of inferiorparietal (right hemisphere)	UK Biobank Assessment Centre > Imaging > Brain MRI > T1 structural brain MRI > Freesurfer DKT	LINEAR	-0.0178515811611907	-0.0283716091730375	-0.00733155314934395	0.000882043	-0.0200360149263881	-0.0305735015355245	-0.00949852831725167	0.000194273	-0.0192557831423612	-0.0297929422397595	-0.00871862404496292	0.000341777	---	+++	---	Brain Imaging	No-Subcat
22601#54342896	84265/312(84577)	Job coding: chef, cook, caterer	Online follow-up > Work environment > Employment history	LOGISTIC-BINARY	1.20676109548445	1.08002378962175	1.34813170277543	0.000892065	1.2015808805775	1.07509875590183	1.34273140840497	0.00120237	1.20109787553751	1.07450679627211	1.34249106989003	0.00125608	---	+++	+++	Sociodemographic	No-Subcat
22613#2	79291/3365(82656)	Worked with paints, thinners or glues	Online follow-up > Work environment > Employment history	LOGISTIC-BINARY	1.06068852654793	1.02443634335773	1.09821516497382	0.000896554	1.07698318900347	1.04022921728109	1.11503055456964	2.83049e-05	1.0731812572208	1.03653354484614	1.11112642416202	6.77373e-05	---	+++	+++	Sociodemographic	No-Subcat
131356	330910/6061(336971)	Date I51 first reported (complications and ill-defined descriptions of heart disease)	Health-related outcomes > First occurrences > Circulatory system disorders	LOGISTIC-BINARY	1.04421836180922	1.01788443371986	1.07122439449297	0.000897529	1.02282605302894	0.997064307185194	1.04924355374786	0.0828409	1.02219463242299	0.996447397378289	1.04860104347055	0.0916478	---	+--	+++	Physical Health	Cardiovascular Health
20548#9	104611/5304(109915)	Manifestations of mania or irritability: I was more active than usual	Online follow-up > Mental health > Mania	LOGISTIC-BINARY	1.0479834578756	1.0193810188109	1.07737917552608	0.000899869	1.04433819348065	1.01582887235654	1.07364067640807	0.00212312	1.04584251319847	1.01728251837109	1.07520213527357	0.00150847	---	+++	+++	Mental Health	Mania
4836	109910	Loud music exposure frequency	UK Biobank Assessment Centre > Touchscreen > Health and medical history > Hearing	ORDERED-LOGISTIC	1.03200921173051	1.01297431123603	1.05140179892329	0.000909632	1.02829159873206	1.00928634991677	1.04765472366701	0.00337769	1.02891856143637	1.00991001591608	1.04828488616183	0.00273144	---	+++	+++	Physical Health	Ear Nose and Throat
41210#Y534	314881/22090(336971)	Operative procedures - secondary OPCS4: Y53.4 Approach to organ under fluoroscopic control	Health-related outcomes > Hospital inpatient > Summary Operations	LOGISTIC-BINARY	1.02359289548401	1.0095840217589	1.03779409421227	0.000910436	1.04107629608287	1.02684567584969	1.05550253606188	9.87795e-09	1.03913096470909	1.02492348634388	1.05353471722055	4.63053e-08	-++	+++	+++	Physical Health	General Health and Miscellaneous
41272#Y534	314881/22090(336971)	Operative procedures - OPCS4: Y53.4 Approach to organ under fluoroscopic control	Health-related outcomes > Hospital inpatient > Summary Operations	LOGISTIC-BINARY	1.02359289548401	1.0095840217589	1.03779409421227	0.000910436	1.04107629608287	1.02684567584969	1.05550253606188	9.87795e-09	1.03913096470909	1.02492348634388	1.05353471722055	4.63053e-08	-++	+++	+++	Physical Health	General Health and Miscellaneous
41210#M459	332318/4653(336971)	Operative procedures - secondary OPCS4: M45.9 Unspecified diagnostic endoscopic examination of bladder	Health-related outcomes > Hospital inpatient > Summary Operations	LOGISTIC-BINARY	1.05016937231816	1.02021488591901	1.08099039062942	0.000912656	1.05132495772088	1.02135750081163	1.08215906891664	0.000691486	1.05014064174959	1.02019622910664	1.08095647004722	0.000916262	---	+++	+++	Physical Health	Genitourinary Health
20003#1140879634	336466/464(336930)	Treatment/medication code: trazodone	UK Biobank Assessment Centre > Verbal interview > Medications	LOGISTIC-BINARY	1.16581684946385	1.06467590249547	1.27639024608676	0.000912742	1.26949881627668	1.15957508024229	1.38966273628548	2.36669e-07	1.26209149252168	1.15260400879457	1.38186973854732	4.90644e-07	-++	+++	+++	Mental Health	Depression
20426	12571/18937(31508)	Restless during period of worst anxiety	Online follow-up > Mental health > Anxiety	LOGISTIC-BINARY	1.03872907895703	1.01564981618295	1.06234527239217	0.000920577	1.04998813387876	1.02644691427915	1.07408395287886	2.4972e-05	1.04707817264335	1.02363515668632	1.07107145223784	6.86282e-05	---	+++	+++	Mental Health	Anxiety
3143	194214	Ankle spacing width	UK Biobank Assessment Centre > Physical measures > Bone-densitometry of heel	LINEAR	0.00649148155876024	0.00265148333896074	0.0103314797785597	0.000922117	0.00646000761939868	0.00261887656388217	0.0103011386749152	0.000979903	0.00645792884362168	0.00261592060430747	0.0102999370829359	0.000986246	---	+++	+++	Physical Health	Musculoskeletal System
20653	125869	Liking for diet fizzy drinks	Online follow-up > Food (and other) preferences	ORDERED-LOGISTIC	1.01690188494984	1.006866409167	1.02703738470136	0.000925427	1.01604260578119	1.0060053878329	1.02617996806802	0.001678	1.01663869677851	1.006593772967	1.02678386012764	0.00112522	---	+++	+++	Lifestyle/Behaviours	No-Subcat
20449	10086/45657(55743)	Feelings of tiredness during worst episode of depression	Online follow-up > Mental health > Depression	LOGISTIC-BINARY	1.03755291535271	1.01514509336523	1.06046821511438	0.000938038	1.02715422542454	1.00493777433314	1.04987076438206	0.0163483	1.02586111014137	1.00368334275346	1.04853599733179	0.0220583	---	+--	+++	Mental Health	Depression
4570	110132	Friendships satisfaction	UK Biobank Assessment Centre > Touchscreen > Psychosocial factors > Mental health	ORDERED-LOGISTIC	1.01924664189261	1.00779190939981	1.0308315708032	0.00094657	1.02187371742171	1.01039451467412	1.03348333664901	0.000174052	1.02232408534336	1.01084532007257	1.03393319899638	0.000126972	---	+++	+++	Mental Health	Well-Being
2159	295526/9941(305467)	Ever had same-sex intercourse	UK Biobank Assessment Centre > Touchscreen > Lifestyle and environment > Sexual factors	LOGISTIC-BINARY	1.03439682804853	1.01384847984087	1.05535608409882	0.000953416	1.03297472972822	1.01243958302651	1.05392121538173	0.00153944	1.0312659104651	1.0107599371784	1.05218497316633	0.00265889	---	+++	+++	Lifestyle/Behaviours	No-Subcat
41214#1	12572/11440(24012)	Carer support indicators: Yes	Health-related outcomes > Hospital inpatient > Summary Psychiatric	LOGISTIC-BINARY	1.04413123331815	1.01771984727408	1.07124230376814	0.000956791	1.03434404213749	1.008198391043	1.06117926670442	0.00974979	1.03377640377132	1.00764592001804	1.06059582372251	0.0110015	---	+--	+++	Mental Health	General
41272#W879	334469/2502(336971)	Operative procedures - OPCS4: W87.9 Unspecified diagnostic endoscopic examination of knee joint	Health-related outcomes > Hospital inpatient > Summary Operations	LOGISTIC-BINARY	1.06845776185492	1.02727542317549	1.11126480348373	0.000957219	1.07874132559829	1.03717136973407	1.12195234748249	0.00015599	1.08018319637228	1.03853517691661	1.12348656852678	0.000120353	---	+++	+++	Physical Health	Musculoskeletal System
20003#1141200564	336639/291(336930)	Treatment/medication code: duloxetine	UK Biobank Assessment Centre > Verbal interview > Medications	LOGISTIC-BINARY	1.2129702195098	1.0815264619295	1.36009350250195	0.000958906	1.18407887736862	1.05563361517606	1.32787544680313	0.00389273	1.18573460019956	1.05696564771727	1.33002071791793	0.00365923	---	+++	+++	Mental Health	Depression
20159	83346	Number of symbol digit matches made correctly	Online follow-up > Cognitive function online > Symbol digit substitution	LINEAR	-0.0101530373646623	-0.0161792712851687	-0.00412680344415588	0.000959673	-0.00633497039558858	-0.012368028719515	-0.000301912071662159	0.0395859	-0.00621374736136684	-0.0122473784596034	-0.000180116263130291	0.0435422	---	+--	---	Brain/Cognition	No-Subcat
41200#A818	336675/296(336971)	Operative procedures - main OPCS4: A81.8 Other specified other operations on sympathetic nerve	Health-related outcomes > Hospital inpatient > Summary Operations	LOGISTIC-BINARY	1.2109071108327	1.08070133407541	1.35650697741936	0.000966028	1.15300421961008	1.02895297875182	1.29174485975066	0.0141424	1.14385108823348	1.02066856841467	1.28173617601041	0.0207133	---	+--	+++	Physical Health	Nervous System
90130	72591	Fraction acceleration <= 175 milli-gravities	Additional exposures > Physical activity measurement > Acceleration intensity distribution	LINEAR	0.0117309017914343	0.00475311848708107	0.0187086850957876	0.000984321	0.0032858148270067	-0.00368784133244197	0.0102594709864554	0.355749	0.00372374627810421	-0.00325262763666418	0.0107001201928726	0.295482	---	+--	+++	Lifestyle/Behaviours	No-Subcat
131646	310582/26389(336971)	Date K62 first reported (other diseases of anus and rectum)	Health-related outcomes > First occurrences > Digestive system disorders	LOGISTIC-BINARY	1.02136587397929	1.00858901359416	1.03430286587378	0.000995637	1.02281900873977	1.01003079582402	1.03576747660768	0.000439744	1.02198576002136	1.00920623051513	1.03492623043884	0.00070539	---	+++	+++	Physical Health	Digestive Health
41272#T774	336686/285(336971)	Operative procedures - OPCS4: T77.4 Debridement of muscle NEC	Health-related outcomes > Hospital inpatient > Summary Operations	LOGISTIC-BINARY	1.21404037496332	1.08122783169299	1.36287366534539	0.00102275	1.13551033284016	1.01116126134244	1.27487236225315	0.0315903	1.14590693331231	1.02034590479543	1.28674216135746	0.0213638	---	+--	+++	Physical Health	Skin and Soft Tissue
131962	335941/1030(336971)	Date M80 first reported (osteoporosis with pathological fracture)	Health-related outcomes > First occurrences > Musculoskeletal system and connective tissue disorders	LOGISTIC-BINARY	1.10774414835708	1.04202502194055	1.17753724610836	0.00103499	1.08234571744481	1.01819892556501	1.15046683019522	0.0110923	1.08133086612449	1.01721939435082	1.14944126783596	0.0121341	---	+--	+++	Physical Health	Musculoskeletal System
22607#0	13403/71003(84406)	Workplace very cold: Rarely/never	Online follow-up > Work environment > Employment history	LOGISTIC-BINARY	0.969582312922199	0.951818447031752	0.987678510150734	0.00105981	0.978149321388858	0.960231735730257	0.996402197595148	0.0191736	0.979451987986229	0.961507382566872	0.997731214409216	0.027755	---	+--	---	Sociodemographic	No-Subcat
30040	326982	Mean corpuscular volume	Biological samples > Assay results > Blood assays > Blood count	LINEAR	-0.00568619080413944	-0.00909030752381464	-0.00228207408446425	0.00106082	-0.003795131678904	-0.00719944062256899	-0.000390822735238997	0.028891	-0.00359313908448743	-0.00699763632079863	-0.000188641848176224	0.038587	---	+--	---	Physical Health	Blood and Immune System
20450	28615/29370(57985)	Feelings of worthlessness during worst period of depression	Online follow-up > Mental health > Depression	LOGISTIC-BINARY	1.02792828400068	1.0111037783005	1.04503667136441	0.00107121	1.0304993265095	1.01355681205788	1.04772929900917	0.000382858	1.0283690223493	1.01146749014362	1.04555689674688	0.00093899	---	+++	+++	Mental Health	Depression
3606	42556/8837(51393)	Chest pain or discomfort walking normally	UK Biobank Assessment Centre > Touchscreen > Health and medical history > Chest pain	LOGISTIC-BINARY	1.03919998072713	1.01550411031637	1.06344847545122	0.00108556	1.05732612362222	1.03330047191206	1.08191298185513	2.00301e-06	1.05622024851011	1.03222616069774	1.08077658698002	3.08657e-06	-++	+++	+++	Physical Health	Cardiovascular Health
41200#U354	333725/3246(336971)	Operative procedures - main OPCS4: U35.4 Computed tomography of pulmonary arteries	Health-related outcomes > Hospital inpatient > Summary Operations	LOGISTIC-BINARY	1.05928804738508	1.02326897835869	1.09655537639792	0.00109843	1.06105573955728	1.02502167611284	1.09833685962384	0.000771586	1.05864340662861	1.02267692056435	1.09586266753752	0.00122924	---	+++	+++	Physical Health	Cardiovascular Health
130338	328652/8319(336971)	Date B96 first reported (other bacterial agents as the cause of diseases classified to other chapters)	Health-related outcomes > First occurrences > Certain infectious and parasitic diseases	LOGISTIC-BINARY	1.03694538779454	1.0145912976553	1.05978533623233	0.00110156	1.04043751669225	1.0180340079558	1.06332752205373	0.000357292	1.04044069915621	1.01803188091177	1.06333901991343	0.00035836	---	+++	+++	Physical Health	Infectious and Parasitical Diseases
26829	28128	Area of inferiorparietal (right hemisphere)	UK Biobank Assessment Centre > Imaging > Brain MRI > T1 structural brain MRI > Freesurfer desikan white	LINEAR	-0.0175541575140019	-0.0280983204737084	-0.00700999455429532	0.0011032	-0.01988254126197	-0.0304441765643375	-0.00932090595960259	0.000224819	-0.0191231519499105	-0.0296844513782116	-0.00856185252160926	0.000387293	---	+++	---	Brain Imaging	No-Subcat
41210#Y218	335261/1710(336971)	Operative procedures - secondary OPCS4: Y21.8 Other specified cytology of organ NOC	Health-related outcomes > Hospital inpatient > Summary Operations	LOGISTIC-BINARY	1.0821659106393	1.03197528273235	1.13475840984213	0.00111341	1.07082767067362	1.02119089055231	1.12283912206268	0.00469957	1.07523397466724	1.0253737593876	1.12749559614994	0.00274469	---	+++	+++	Physical Health	General Health and Miscellaneous
41272#Y218	335261/1710(336971)	Operative procedures - OPCS4: Y21.8 Other specified cytology of organ NOC	Health-related outcomes > Hospital inpatient > Summary Operations	LOGISTIC-BINARY	1.0821659106393	1.03197528273235	1.13475840984213	0.00111341	1.07082767067362	1.02119089055231	1.12283912206268	0.00469957	1.07523397466724	1.0253737593876	1.12749559614994	0.00274469	---	+++	+++	Physical Health	General Health and Miscellaneous
20654	127668	Liking for dried fruit	Online follow-up > Food (and other) preferences	ORDERED-LOGISTIC	0.984075180308036	0.974615219824123	0.993626962518654	0.00112515	0.983120866004244	0.973663683561153	0.992669905934958	0.000557044	0.982604113211433	0.973149739280109	0.992150338563792	0.000374409	---	+++	---	Lifestyle/Behaviours	No-Subcat
26575	28128	Mean intensity of Putamen (right hemisphere)	UK Biobank Assessment Centre > Imaging > Brain MRI > T1 structural brain MRI > Freesurfer ASEG	LINEAR	-0.0193710119629107	-0.031026784675719	-0.00771523925010232	0.00112551	-0.0171991101363856	-0.0288752857581735	-0.00552293451459768	0.00389022	-0.0173680168555622	-0.0290435751459176	-0.00569245856520684	0.00355198	---	+++	---	Brain Imaging	No-Subcat
41200#W879	334660/2311(336971)	Operative procedures - main OPCS4: W87.9 Unspecified diagnostic endoscopic examination of knee joint	Health-related outcomes > Hospital inpatient > Summary Operations	LOGISTIC-BINARY	1.07024581200891	1.02737234935499	1.11487992252504	0.00113163	1.09152605337901	1.04781838141488	1.13702963121027	2.65223e-05	1.09259532173167	1.04881658746958	1.138185406142	2.18494e-05	---	+++	+++	Physical Health	Musculoskeletal System
6138#6	235957/97885(333842)	Qualifications: Other professional qualifications eg: nursing, teaching	UK Biobank Assessment Centre > Touchscreen > Sociodemographics > Education	LOGISTIC-BINARY	0.987681224990049	0.980335465652919	0.995081365962442	0.00113589	0.982255839342964	0.974949286435945	0.989616377235811	2.60112e-06	0.983852892360383	0.976535152189501	0.991224863024492	1.92075e-05	-+-	+++	---	Sociodemographic	No-Subcat
41245#1630	322676/12952(335628)	Main speciality of consultant (recoded): Oral surgery	Health-related outcomes > Hospital inpatient > Summary Administration	LOGISTIC-BINARY	1.02961307596687	1.01166533599973	1.04787514185181	0.00114206	1.02962721604178	1.01168040863028	1.04788839228597	0.00113509	1.0290066100684	1.01106721395067	1.04726202427926	0.00143887	---	+++	+++	Auxiliary Variables	No-Subcat
22620#1	61212/23365(84577)	Job involved shift work: Yes	Online follow-up > Work environment > Employment history	LOGISTIC-BINARY	1.02558097814951	1.01007731671207	1.04132330236057	0.00115365	1.02419063774694	1.00871183088193	1.03990785562468	0.00209588	1.02584636454823	1.01034062403671	1.04159170602137	0.00102452	---	+++	+++	Sociodemographic	No-Subcat
41245#1020	333110/2482(335592)	Main speciality of consultant (recoded): Adult mental illness	Health-related outcomes > Hospital inpatient > Summary Administration	LOGISTIC-BINARY	1.06760837276357	1.02627220596646	1.1105825101635	0.00116161	1.04203612903966	1.00164293152799	1.08403316447937	0.0411567	1.04595261183441	1.00539918457615	1.08812655538668	0.0259303	---	+--	+++	Auxiliary Variables	No-Subcat
5993	49891	ECG, number of stages in a phase	UK Biobank Assessment Centre > Physical measures > ECG during exercise	ORDERED-LOGISTIC	0.970933778096733	0.953796049438053	0.988379436048841	0.0011693	0.962682096595392	0.945798891418698	0.979866679390123	2.5238e-05	0.961370969087557	0.944508928409483	0.978534042828715	1.28223e-05	---	+++	---	Physical Health	Cardiovascular Health
22615#1	71315/11958(83273)	Workplace had a lot of diesel exhaust	Online follow-up > Work environment > Employment history	LOGISTIC-BINARY	1.03365981712107	1.0131950765381	1.05453798738426	0.00117516	1.02795381086462	1.00763335343724	1.04868418181646	0.00679992	1.02958184274831	1.00922402936815	1.05035217993986	0.0042233	---	+-+	+++	Sociodemographic	No-Subcat
25822	27876	Volume of grey matter in Angular Gyrus (left)	UK Biobank Assessment Centre > Imaging > Brain MRI > T1 structural brain MRI > Regional grey matter volumes (FAST)	LINEAR	-0.0189795322516661	-0.0304527456231026	-0.00750631888022963	0.00118664	-0.0151655322624076	-0.0266599141720482	-0.00367115035276704	0.00971296	-0.0150726295137712	-0.026565518245484	-0.00357974078205834	0.0101587	---	+--	---	Brain Imaging	No-Subcat
20157	73431	Duration to complete alphanumeric path (trail #2)	Online follow-up > Cognitive function online > Trail making	LINEAR	0.0109059075143922	0.00430685591996607	0.0175049591088183	0.00119926	0.00613645810412831	-0.000463915456755108	0.0127368316650117	0.0684233	0.00563810905665103	-0.000962826642775794	0.0122390447560779	0.0941138	---	+--	+++	Brain/Cognition	No-Subcat
27623	28128	Area of S-temporal-sup (right hemisphere)	UK Biobank Assessment Centre > Imaging > Brain MRI > T1 structural brain MRI > Freesurfer a2009s	LINEAR	-0.0176277977204314	-0.0283030711412925	-0.00695252429957025	0.00121113	-0.0186218212842535	-0.0293151250044034	-0.00792851756410355	0.00064267	-0.0177239053817559	-0.0284168836000446	-0.00703092716346721	0.00116015	---	+++	---	Brain Imaging	No-Subcat
20552#2	109031/1086(110117)	Behavioural and miscellaneous addictions: A behaviour	Online follow-up > Mental health > Addictions	LOGISTIC-BINARY	1.10407955616229	1.03977560113011	1.17229978655649	0.0012148	1.10897861256618	1.04441244531276	1.17749009876179	0.000722331	1.11082242874698	1.04607797566324	1.17955708350683	0.000602088	---	+++	+++	Mental Health	Addiction
41210#Y752	321606/15365(336971)	Operative procedures - secondary OPCS4: Y75.2 Laparoscopic approach to abdominal cavity NEC	Health-related outcomes > Hospital inpatient > Summary Operations	LOGISTIC-BINARY	1.0270859130168	1.01058819545824	1.04384953716771	0.00121587	1.02297718615694	1.00654707772785	1.03967208808036	0.00595615	1.02111405891156	1.00471126984611	1.03778261989944	0.0114392	---	+--	+++	Physical Health	General Health and Miscellaneous
41272#Y752	321605/15366(336971)	Operative procedures - OPCS4: Y75.2 Laparoscopic approach to abdominal cavity NEC	Health-related outcomes > Hospital inpatient > Summary Operations	LOGISTIC-BINARY	1.02707379732882	1.0105767797184	1.04383670172191	0.00122154	1.02301615204724	1.00658594246414	1.03971114911279	0.00587126	1.02116589619693	1.00476279580599	1.03783476624321	0.0112378	---	+--	+++	Physical Health	General Health and Miscellaneous
24504	293903	Domestic garden percentage, buffer 300m	Additional exposures > Local environment > Greenspace and coastal proximity	LINEAR	-0.00595936910270554	-0.00957145342988992	-0.00234728477552117	0.00122235	-0.00551448895640247	-0.00912722306364398	-0.00190175484916096	0.00277445	-0.00553258748310544	-0.00914528346953638	-0.0019198914966745	0.00268624	---	+++	---	Sociodemographic	No-Subcat
20003#99999	325569/11361(336930)	Treatment/medication code: Free-text entry, unable to be coded	UK Biobank Assessment Centre > Verbal interview > Medications	LOGISTIC-BINARY	1.03133790874511	1.01220393043234	1.05082898567612	0.00123829	1.03062992426829	1.01151955217781	1.05009681134171	0.00157892	1.0296074016174	1.01051218822141	1.04906084167841	0.00225023	---	+++	+++	Physical Health	General Health and Miscellaneous
41210#Z926	324999/11972(336971)	Operative procedures - secondary OPCS4: Z92.6 Abdomen NEC	Health-related outcomes > Hospital inpatient > Summary Operations	LOGISTIC-BINARY	1.03055916046177	1.01187480920723	1.0495840086242	0.00125999	1.02732428691454	1.00871285255655	1.04627455625337	0.00384803	1.02725018440803	1.00863744424106	1.04620370672977	0.00395073	---	+++	+++	Physical Health	General Health and Miscellaneous
41272#Z926	324999/11972(336971)	Operative procedures - OPCS4: Z92.6 Abdomen NEC	Health-related outcomes > Hospital inpatient > Summary Operations	LOGISTIC-BINARY	1.03055916046177	1.01187480920723	1.0495840086242	0.00125999	1.02732428691454	1.00871285255655	1.04627455625337	0.00384803	1.02725018440803	1.00863744424106	1.04620370672977	0.00395073	---	+++	+++	Physical Health	General Health and Miscellaneous
25852	27876	Volume of grey matter in Lingual Gyrus (left)	UK Biobank Assessment Centre > Imaging > Brain MRI > T1 structural brain MRI > Regional grey matter volumes (FAST)	LINEAR	-0.0167619414600998	-0.0269499779465937	-0.00657390497360602	0.00126213	-0.0158026999322409	-0.0260090508395282	-0.00559634902495349	0.0024093	-0.0160424545138177	-0.0262474128703661	-0.00583749615726925	0.00206336	---	+++	---	Brain Imaging	No-Subcat
41200#W919	336009/962(336971)	Operative procedures - main OPCS4: W91.9 Unspecified other manipulation of joint	Health-related outcomes > Hospital inpatient > Summary Operations	LOGISTIC-BINARY	1.10947277746936	1.041542191057	1.18175922121219	0.00126326	1.08323041029593	1.01690937206482	1.15380631007946	0.0130888	1.08583142150768	1.01932009922582	1.15663940194092	0.0106471	---	+--	+++	Physical Health	Musculoskeletal System
20553#5	107792/2308(110100)	Methods of self-harm used: Self-injury such as self-cutting, scratching or hitting, etc.	Online follow-up > Mental health > Self-harm behaviours	LOGISTIC-BINARY	1.07076426202114	1.0271526348165	1.11620370895278	0.00126586	1.04866936277179	1.00587544225334	1.09326403263716	0.025347	1.04995597110094	1.00709876908117	1.09462836297942	0.0218541	---	+--	+++	Mental Health	Suicide and Self Harm
20087#165	47552/193(47745)	Types of spread used on bread/crackers: Very low fat olive spread on bread/crackers	Online follow-up > Diet by 24-hour recall > Bread/pasta/rice yesterday	LOGISTIC-BINARY	1.25944041803676	1.09434191152381	1.44874618033081	0.00126781	1.40544927060081	1.22125240736571	1.61711317185224	2.01003e-06	1.41126800946343	1.22592243351234	1.62446045738367	1.60389e-06	-++	+++	+++	Lifestyle/Behaviours	No-Subcat
41246#1810	316903/6401(323304)	Treatment speciality of consultant (recoded): Neurology	Health-related outcomes > Hospital inpatient > Summary Administration	LOGISTIC-BINARY	1.041469609179	1.01601745196897	1.06755038865641	0.00128393	1.03846873939792	1.01309321126704	1.0644711215584	0.00277801	1.03720733813977	1.0118558851742	1.06318880151163	0.00380369	---	+++	+++	Auxiliary Variables	No-Subcat
20471	105816/3498(109314)	Ever seen an un-real vision	Online follow-up > Mental health > Unusual and psychotic experiences	LOGISTIC-BINARY	1.05665620348018	1.0217269745717	1.09276312829116	0.00130913	1.03412335634599	0.999835356655309	1.06957341199731	0.051082	1.03292284388175	0.998674337342111	1.06833900983106	0.0596922	---	+--	+++	Mental Health	Psychosis
41200#U081	335871/1100(336971)	Operative procedures - main OPCS4: U08.1 Computed tomography of abdomen NEC	Health-related outcomes > Hospital inpatient > Summary Operations	LOGISTIC-BINARY	1.10167000301364	1.03845576867985	1.1686676206611	0.00131195	1.09414662613975	1.03140169289773	1.16064510041329	0.00281021	1.09594490503457	1.03306131928316	1.16261688375098	0.00236579	---	+++	+++	Physical Health	General Health and Miscellaneous
41200#A521	334657/2314(336971)	Operative procedures - main OPCS4: A52.1 Therapeutic lumbar epidural injection	Health-related outcomes > Hospital inpatient > Summary Operations	LOGISTIC-BINARY	1.06922260779525	1.02641525103045	1.11378677403691	0.00131985	1.08843770290443	1.04490072877513	1.1337604693139	4.70053e-05	1.08703155105948	1.04352420352688	1.13233575203125	6.20256e-05	---	+++	+++	Physical Health	Nervous System
20492	25775	Longest period of mania or irritability	Online follow-up > Mental health > Mania	ORDERED-LOGISTIC	1.03757111576001	1.01447075708154	1.06119748917804	0.00132588	1.05657830276733	1.03282231420957	1.08088070379566	2.11167e-06	1.05688128462911	1.03313031844611	1.08117826943585	1.84657e-06	-++	+++	+++	Mental Health	Mania
131640	321886/15085(336971)	Date K59 first reported (other functional intestinal disorders)	Health-related outcomes > First occurrences > Digestive system disorders	LOGISTIC-BINARY	1.02715015046958	1.01047641822783	1.04409563371469	0.00133481	1.03273785113544	1.01598823803656	1.0497603955607	0.000112652	1.03205393015098	1.01531211538606	1.04907005063996	0.000156033	---	+++	+++	Physical Health	Digestive Health
41200#K634	329654/7317(336971)	Operative procedures - main OPCS4: K63.4 Coronary arteriography using two catheters	Health-related outcomes > Hospital inpatient > Summary Operations	LOGISTIC-BINARY	1.03881434362251	1.01491233934621	1.06327168456489	0.00134217	1.04986384511733	1.02575271087893	1.07453444351379	4.03369e-05	1.04787944488219	1.02380714466912	1.07251359452204	7.99493e-05	---	+++	+++	Physical Health	Cardiovascular Health
131062	334917/2054(336971)	Date G50 first reported (disorders of trigeminal nerve)	Health-related outcomes > First occurrences > Nervous system disorders	LOGISTIC-BINARY	1.07345537311031	1.02792788271006	1.12096788551102	0.00134245	1.04364801292044	0.999373682241535	1.08985293870879	0.0533254	1.03734915543252	0.993327860222774	1.0833021680089	0.0973727	---	+--	+++	Physical Health	Nervous System
41210#W693	336544/427(336971)	Operative procedures - secondary OPCS4: W69.3 Partial synovectomy	Health-related outcomes > Hospital inpatient > Summary Operations	LOGISTIC-BINARY	1.1674892621039	1.06193915704853	1.28333683091807	0.00134749	1.14507786762911	1.04153873708957	1.25872268462025	0.00504802	1.13748175720021	1.03453221611937	1.25055796949386	0.00774945	---	++-	+++	Physical Health	Musculoskeletal System
6038	49891	Number of trend entries	UK Biobank Assessment Centre > Physical measures > ECG during exercise	LINEAR	-0.0128287577541457	-0.020679864428061	-0.00497765108023044	0.00136245	-0.0188356000657151	-0.0266443602486373	-0.0110268398827928	2.27623e-06	-0.0187921724088973	-0.0266007917015912	-0.0109835531162034	2.40053e-06	-++	+++	---	Physical Health	Cardiovascular Health
20277#3114	216625/187(216812)	Job code at visit: Building and civil engineering technicians	UK Biobank Assessment Centre > Verbal interview > Employment	LOGISTIC-BINARY	0.789746929197455	0.683399258677111	0.912373927396687	0.00136499	0.769671297015956	0.666030513562388	0.889145981671632	0.000382462	0.766612837832289	0.663607104059899	0.885401754699514	0.000302505	---	+++	---	Sociodemographic	No-Subcat
90143	72591	Fraction acceleration <= 500 milli-gravities	Additional exposures > Physical activity measurement > Acceleration intensity distribution	ORDERED-LOGISTIC	1.02280200156691	1.00877393585363	1.03702514233185	0.00137584	1.01692731707764	1.00299705926411	1.03105104712617	0.0170702	1.0177101616207	1.00376422564681	1.03184985736927	0.0126441	---	+--	+++	Lifestyle/Behaviours	No-Subcat
20534	33860/8654(42514)	Sleeping too much	Online follow-up > Mental health > Depression	LOGISTIC-BINARY	1.0393546374739	1.01506593490873	1.06422422231187	0.00137663	1.03864894963568	1.01419159860635	1.06369864967911	0.00181493	1.03749720109634	1.01307747433597	1.06250971186592	0.00245429	---	+++	+++	Sleep	No-Subcat
30500	101366	Microalbumin in urine	Biological samples > Assay results > Urine assays	LINEAR	0.0100137914352053	0.00387389535883725	0.0161536875115734	0.00139091	0.00861848878872173	0.00249676152388221	0.0147402160535613	0.00579228	0.00794118832308893	0.00182089202983044	0.0140614846163474	0.0109883	---	+--	+++	Physical Health	Genitourinary Health
41210#T439	335398/1573(336971)	Operative procedures - secondary OPCS4: T43.9 Unspecified diagnostic endoscopic examination of peritoneum	Health-related outcomes > Hospital inpatient > Summary Operations	LOGISTIC-BINARY	1.08425585587422	1.03176331157612	1.13937908244623	0.00139287	1.09335839971739	1.04036530230236	1.14901540140411	0.000427992	1.09256610725154	1.03957865143443	1.14823412905247	0.000481379	---	+++	+++	Physical Health	Skin and Soft Tissue
4079	317630	Diastolic blood pressure, automated reading	UK Biobank Assessment Centre > Physical measures > Blood pressure	LINEAR	0.00557623041842305	0.00215134583163635	0.00900111500520976	0.00141731	0.0061198459657852	0.00269405170838281	0.0095456402231876	0.000463063	0.0057415756919949	0.00231575197408105	0.00916739940990874	0.00102047	---	+++	+++	Physical Health	Cardiovascular Health
5103	69446	3mm weak meridian angle (left)	UK Biobank Assessment Centre > Physical measures > Eye measures > Autorefraction	LINEAR	0.0121330045074063	0.0046776635599477	0.0195883454548649	0.0014246	0.0056995253709676	-0.0017327850952056	0.0131318358371408	0.132833	0.00602993995355343	-0.00140018494060607	0.0134600648477129	0.111695	---	+--	+++	Physical Health	Eyes
20110#101	71205/241625(312830)	Illnesses of mother	UK Biobank Assessment Centre > Touchscreen > Family history	LOGISTIC-BINARY	0.986484300073957	0.97826868984204	0.994769202163324	0.00142718	0.986674533457269	0.978457887122045	0.994960478763082	0.00166588	0.986811721227936	0.978593233320006	0.995099322440094	0.00186262	---	+++	---	Family and Childhood	No-Subcat
22601#61153104	83478/1099(84577)	Job coding: care assistant, home care assistant, residential social worker, home carer, nursing home assistant	Online follow-up > Work environment > Employment history	LOGISTIC-BINARY	1.10178106536064	1.03798355405501	1.16944984875819	0.0014408	1.07805296275403	1.01548675774277	1.1444263748361	0.0137082	1.07971871425269	1.01704531943003	1.14622917189197	0.0119166	---	+--	+++	Sociodemographic	No-Subcat
22617#6115	83478/1099(84577)	Job code - historical: Care assistants and home carers	Online follow-up > Work environment > Employment history	LOGISTIC-BINARY	1.10178106536064	1.03798355405501	1.16944984875819	0.0014408	1.07805296275403	1.01548675774277	1.1444263748361	0.0137082	1.07971871425269	1.01704531943003	1.14622917189197	0.0119166	---	+--	+++	Sociodemographic	No-Subcat
20154	105991	Forced expiratory volume in 1-second (FEV1), predicted percentage	UK Biobank Assessment Centre > Physical measures > Spirometry	LINEAR	-0.00971577738030837	-0.0156952540034713	-0.0037363007571454	0.0014495	-0.0166180532758437	-0.0226163013164164	-0.010619805235271	5.64421e-08	-0.0162146601157652	-0.0222136970247755	-0.0102156232067548	1.17567e-07	-++	+++	---	Physical Health	Respiratory Health
41229#5QC	333763/3208(336971)	PCT responsible for patient data: HAMPSHIRE PCT	Health-related outcomes > Hospital inpatient > Summary Administration	LOGISTIC-BINARY	1.05818395558676	1.02196219534915	1.09566790376042	0.00145569	1.06838946967517	1.03180994208324	1.10624456442775	0.000197072	1.06650721137781	1.02997408092177	1.10432256969263	0.000293092	---	+++	+++	Auxiliary Variables	No-Subcat
41210#V559	336281/690(336971)	Operative procedures - secondary OPCS4: V55.9 Unspecified levels of spine	Health-related outcomes > Hospital inpatient > Summary Operations	LOGISTIC-BINARY	1.12848155559081	1.04745799048541	1.2156640518412	0.00146472	1.1419398874786	1.05998949579312	1.23011755944605	0.000473408	1.14782359137119	1.0653823298904	1.23657674564004	0.000287005	---	+++	+++	Physical Health	Musculoskeletal System
41272#V559	336281/690(336971)	Operative procedures - OPCS4: V55.9 Unspecified levels of spine	Health-related outcomes > Hospital inpatient > Summary Operations	LOGISTIC-BINARY	1.12848155559081	1.04745799048541	1.2156640518412	0.00146472	1.1419398874786	1.05998949579312	1.23011755944605	0.000473408	1.14782359137119	1.0653823298904	1.23657674564004	0.000287005	---	+++	+++	Physical Health	Musculoskeletal System
25806	27876	Volume of grey matter in Middle Temporal Gyrus, temporooccipital part (left)	UK Biobank Assessment Centre > Imaging > Brain MRI > T1 structural brain MRI > Regional grey matter volumes (FAST)	LINEAR	-0.0186549753702606	-0.0301495080566308	-0.00716044268389037	0.00146904	-0.0229604465898844	-0.0344743306545553	-0.0114465625252134	9.30375e-05	-0.023012229730764	-0.034524586467229	-0.011499872994299	8.95099e-05	---	+++	---	Brain Imaging	No-Subcat
20493	17465/7317(24782)	Severity of problems due to mania or irritability	Online follow-up > Mental health > Mania	LOGISTIC-BINARY	1.04489026602374	1.01699462240637	1.07356039591688	0.00147193	1.06832528128963	1.03946731599925	1.09800197222579	2.25327e-06	1.06485531179214	1.03607444885667	1.09445395111978	6.9968e-06	-+-	+++	+++	Mental Health	Mania
20669	111940	Liking for going to the gym	Online follow-up > Food (and other) preferences	ORDERED-LOGISTIC	0.983538818750769	0.973526332539533	0.993654280995401	0.00147618	0.989042736511383	0.978961671022253	0.999227613911035	0.0350485	0.988957099417084	0.978874255208934	0.999143801446385	0.0336867	---	+--	---	Lifestyle/Behaviours	No-Subcat
20418	33947	Impact on normal roles during worst period of anxiety	Online follow-up > Mental health > Anxiety	ORDERED-LOGISTIC	1.03155433687173	1.011979961564	1.05150733249137	0.00148246	1.02892685883853	1.00922918201562	1.04900898597177	0.00383602	1.02845957735873	1.00879591250863	1.04850653055343	0.00438636	---	+++	+++	Mental Health	Anxiety
26707	28128	Volume of VLp (right hemisphere)	UK Biobank Assessment Centre > Imaging > Brain MRI > T1 structural brain MRI > Freesurfer subsegmentation	LINEAR	-0.0165122809283158	-0.0267058980155917	-0.00631866384103992	0.00149991	-0.0219873857915248	-0.0321970282074358	-0.0117777433756139	2.43832e-05	-0.0225170083982232	-0.0327259829208621	-0.0123080338755843	1.5438e-05	---	+++	---	Brain Imaging	No-Subcat
100280	41399/6268(47667)	Added milk to filtered coffee	Online follow-up > Diet by 24-hour recall > Hot/cold beverages yesterday	LOGISTIC-BINARY	0.957716932959357	0.932498010561718	0.983600166674517	0.00150195	0.961444795382276	0.936152936294923	0.987406708681582	0.00383359	0.96177494949156	0.936502923929331	0.987718265397389	0.00411213	---	+++	---	Lifestyle/Behaviours	No-Subcat
26565	28128	Volume of VentralDC (left hemisphere)	UK Biobank Assessment Centre > Imaging > Brain MRI > T1 structural brain MRI > Freesurfer ASEG	LINEAR	-0.0159868504238765	-0.025865855057529	-0.00610784579022392	0.00151619	-0.0236711981732677	-0.0335649959160081	-0.0137774004305273	2.75196e-06	-0.0238630530375847	-0.0337562933996663	-0.0139698126755031	2.28125e-06	-++	+++	---	Brain Imaging	No-Subcat
20544#5	108356/1471(109827)	Mental health problems ever diagnosed by a professional: Any other phobia (eg disabling fear of heights or spiders)	Online follow-up > Mental health > Mental distress	LOGISTIC-BINARY	1.08639547535207	1.03202338464145	1.14358531068785	0.00155329	1.06562429332214	1.01223834576965	1.12179012583993	0.0153247	1.06447206134318	1.0111264035279	1.12061410936789	0.0172104	---	+--	+++	Mental Health	Anxiety
25853	27876	Volume of grey matter in Lingual Gyrus (right)	UK Biobank Assessment Centre > Imaging > Brain MRI > T1 structural brain MRI > Regional grey matter volumes (FAST)	LINEAR	-0.0165197384781762	-0.02675199975125	-0.00628747720510237	0.00155542	-0.0144565972517949	-0.0247074701961688	-0.00420572430742093	0.0057097	-0.0147235170051253	-0.0249729908147818	-0.00447404319546889	0.00487145	---	+-+	---	Brain Imaging	No-Subcat
41245#1500	329142/6467(335609)	Main speciality of consultant (recoded): Neurology	Health-related outcomes > Hospital inpatient > Summary Administration	LOGISTIC-BINARY	1.04054485055213	1.01523524882779	1.06647617497411	0.00155596	1.03815288827427	1.0129023920569	1.06402372085043	0.00287374	1.03799176635099	1.01273928225494	1.06386839628929	0.0030007	---	+++	+++	Auxiliary Variables	No-Subcat
20677	127541	Liking for honey	Online follow-up > Food (and other) preferences	ORDERED-LOGISTIC	0.984627991694192	0.975214774975881	0.99413206906316	0.00157377	0.990040248779898	0.980554728911338	0.999617528021519	0.0415637	0.989368581470665	0.979889382474167	0.998939479811214	0.0295553	---	+--	---	Lifestyle/Behaviours	No-Subcat
41246#1310	309963/13812(323775)	Treatment speciality of consultant (recoded): Colorectal surgery	Health-related outcomes > Hospital inpatient > Summary Administration	LOGISTIC-BINARY	1.02787801352139	1.01048003055603	1.04557182017346	0.00159248	1.022173366523	1.00487872233679	1.03976185543192	0.0117609	1.02246220787361	1.00516067858038	1.04005933137826	0.0107327	---	+--	+++	Auxiliary Variables	No-Subcat
30740	293811	Glucose	Biological samples > Assay results > Blood assays > Blood biochemistry	LINEAR	0.00574129645157231	0.00217356188433448	0.00930903101881014	0.00161043	0.00563248221365552	0.00206314124366452	0.00920182318364653	0.0019825	0.00591618122943354	0.00234693176365551	0.00948543069521156	0.00115932	---	+++	+++	Physical Health	Nutrition
20003#1140862144	336037/893(336930)	Treatment/medication code: salmeterol	UK Biobank Assessment Centre > Verbal interview > Medications	LOGISTIC-BINARY	1.11115101015792	1.04064499302549	1.18635485065031	0.00161757	1.07956902163704	1.01108737726851	1.15261151961735	0.0219686	1.08075165489286	1.01216654412896	1.15393590481956	0.0202207	---	+--	+++	Physical Health	Respiratory Health
21028	65380	Frequency of discomfort/pain getting better or stopping after a bowel movement	Online follow-up > Digestive health	ORDERED-LOGISTIC	0.978319560106903	0.965071794547736	0.991749180833015	0.00162755	0.987055144072698	0.973666692711209	1.00062769398783	0.0614962	0.987938855259766	0.974534538228305	1.00152754309393	0.081688	---	+--	---	Physical Health	Digestive Health
20494	49231	Felt irritable or had angry outbursts in past month	Online follow-up > Mental health > Traumatic events	ORDERED-LOGISTIC	1.0288492125951	1.01077862187352	1.04724286738032	0.00165709	1.02271897087715	1.00474838443256	1.04101097309325	0.013004	1.02284585145299	1.00486793926636	1.04114540324415	0.012537	---	+--	+++	Mental Health	Trauma
131436	302490/34481(336971)	Date J06 first reported (acute upper respiratory infections of multiple and unspecified sites)	Health-related outcomes > First occurrences > Respiratory system disorders	LOGISTIC-BINARY	1.01807319829838	1.00677088323764	1.02950117546822	0.00166164	1.01632555707816	1.00504259749237	1.02773396266922	0.00446632	1.01563824629677	1.00436186910626	1.02704057185352	0.00644767	---	++-	+++	Physical Health	Respiratory Health
100420	47604	Green tea intake	Online follow-up > Diet by 24-hour recall > Hot/cold beverages yesterday	ORDERED-LOGISTIC	0.935007372079692	0.896646736847912	0.975009164608891	0.00166706	0.944663291005219	0.905954499468085	0.985025996224712	0.00766093	0.943601656808906	0.904984541636526	0.983866625083329	0.00647327	---	+--	---	Lifestyle/Behaviours	No-Subcat
2804	130779	Age when last used oral contraceptive pill	UK Biobank Assessment Centre > Touchscreen > Sex-specific factors > Female-specific factors	LINEAR	-0.00855444547547447	-0.0138880278510056	-0.00322086309994336	0.0016693	-0.00574186427149682	-0.01109104058394	-0.000392687959053672	0.035392	-0.00619391325828682	-0.0115418635083195	-0.000845963008254169	0.0232079	---	+--	---	Physical Health	Reproductive Health
5112	69437	3mm cylindrical power angle (left)	UK Biobank Assessment Centre > Physical measures > Eye measures > Autorefraction	LINEAR	0.0119511458527438	0.00449558425732384	0.0194067074481638	0.00167957	0.00558647923207931	-0.00184605525432562	0.0130190137184842	0.140706	0.00592133207427827	-0.00150902910550393	0.0133516932540605	0.118306	---	+--	+++	Physical Health	Eyes
27334	28128	Area of G+S-cingul-Ant (left hemisphere)	UK Biobank Assessment Centre > Imaging > Brain MRI > T1 structural brain MRI > Freesurfer a2009s	LINEAR	-0.016892568828396	-0.027439454249788	-0.00634568340700397	0.00169504	-0.0119498420172411	-0.0225156903701794	-0.00138399366430284	0.0266454	-0.0118291946857057	-0.0223945339679057	-0.00126385540350565	0.0282066	---	+--	---	Brain Imaging	No-Subcat
20513	109639	Recent thoughts of suicide or self-harm	Online follow-up > Mental health > Depression	ORDERED-LOGISTIC	1.04886146751447	1.01805208651478	1.08060323495112	0.00171216	1.04882231305893	1.0179594107896	1.08062092919503	0.00175998	1.04796213494517	1.0171159624228	1.07974378227516	0.00211707	---	+++	+++	Mental Health	Depression
41200#H206	332428/4543(336971)	Operative procedures - main OPCS4: H20.6 Fibreoptic endoscopic resection of lesion of colon NEC	Health-related outcomes > Hospital inpatient > Summary Operations	LOGISTIC-BINARY	1.04798445261999	1.01770654713572	1.07914981480295	0.00172385	1.04881288177366	1.01855609398181	1.07995521389264	0.00141416	1.04708379881046	1.01686801579407	1.07818941696598	0.00206949	---	+++	+++	Physical Health	Digestive Health
20277#6123	216614/198(216812)	Job code at visit: Playgroup leaders/assistants	UK Biobank Assessment Centre > Verbal interview > Employment	LOGISTIC-BINARY	0.799243950787905	0.694563934737656	0.919337579161424	0.00172994	0.849009188934082	0.738104376688828	0.97627310172879	0.0217714	0.847886742398468	0.737307759492293	0.974838350281242	0.0205514	---	+--	---	Sociodemographic	No-Subcat
90138	72591	Fraction acceleration <= 375 milli-gravities	Additional exposures > Physical activity measurement > Acceleration intensity distribution	ORDERED-LOGISTIC	1.02202413897641	1.00818995492883	1.03604815297352	0.00173068	1.01337341493144	0.999672596967306	1.0272620067862	0.0557712	1.0143666872658	1.00064847952667	1.02827296227072	0.0400455	---	+--	+++	Lifestyle/Behaviours	No-Subcat
41210#Z818	336865/106(336971)	Operative procedures - secondary OPCS4: Z81.8 Specified joint of shoulder girdle or arm NEC	Health-related outcomes > Hospital inpatient > Summary Operations	LOGISTIC-BINARY	1.3525066401441	1.11920497069752	1.63340749346263	0.00174257	1.21576144527489	1.00565974953463	1.46885067823787	0.0432249	1.22513383888107	1.01320983124582	1.4808047088885	0.0359452	---	+--	+++	Physical Health	Musculoskeletal System
41272#Z818	336865/106(336971)	Operative procedures - OPCS4: Z81.8 Specified joint of shoulder girdle or arm NEC	Health-related outcomes > Hospital inpatient > Summary Operations	LOGISTIC-BINARY	1.3525066401441	1.11920497069752	1.63340749346263	0.00174257	1.21576144527489	1.00565974953463	1.46885067823787	0.0432249	1.22513383888107	1.01320983124582	1.4808047088885	0.0359452	---	+--	+++	Physical Health	Musculoskeletal System
20107#12	281554/11099(292653)	Illnesses of father: Severe depression	UK Biobank Assessment Centre > Touchscreen > Family history	LOGISTIC-BINARY	1.03075839921271	1.01137799278959	1.05050525707907	0.00175638	1.02147108684794	1.00225657456402	1.04104906157323	0.0283156	1.02151602732955	1.00229820646676	1.04109940447758	0.0280181	---	+--	+++	Family and Childhood	No-Subcat
20528-0	92130/110054	Diagnosed with life-threatening illness	Online follow-up > Mental health > Traumatic events	MULTINOMIAL-LOGISTIC	0	0	0	0.00175919	0	0	0	0.000636563	0	0	0	0.00114438	---	+++	---	Mental Health	Trauma
41200#K633	329956/7015(336971)	Operative procedures - main OPCS4: K63.3 Angiocardiography of left side of heart NEC	Health-related outcomes > Hospital inpatient > Summary Operations	LOGISTIC-BINARY	1.03873458570297	1.01427499720205	1.06377609490589	0.00177008	1.05291094342903	1.0281643378255	1.07824549448716	2.14207e-05	1.05124516584219	1.0265297039679	1.07655135534302	3.83128e-05	---	+++	+++	Physical Health	Cardiovascular Health
131540	335070/1901(336971)	Date J93 first reported (pneumothorax)	Health-related outcomes > First occurrences > Respiratory system disorders	LOGISTIC-BINARY	1.07449313702298	1.02714006267889	1.12399362653844	0.00177447	1.04483760424333	0.998802557149301	1.09296001453474	0.0563218	1.04274667708435	0.996793338793747	1.09079692145157	0.0686502	---	+--	+++	Physical Health	Respiratory Health
20736	127778	Liking for tomato ketchup	Online follow-up > Food (and other) preferences	ORDERED-LOGISTIC	1.01539002779844	1.00571106354886	1.02516214240932	0.00177625	1.01395865236749	1.004301245425	1.02370892537907	0.00452588	1.0136248186997	1.00396913114043	1.02337336997296	0.00558645	---	++-	+++	Lifestyle/Behaviours	No-Subcat
41200#S021	336826/145(336971)	Operative procedures - main OPCS4: S02.1 Abdominoplasty	Health-related outcomes > Hospital inpatient > Summary Operations	LOGISTIC-BINARY	1.29359588642362	1.10033849747552	1.52013576943371	0.00179422	1.25940430933657	1.07088673163982	1.48050356009267	0.00525099	1.27350798554021	1.08261476100837	1.4976857250886	0.00349822	---	+++	+++	Physical Health	Skin and Soft Tissue
90192	72591	Temperature average	Additional exposures > Physical activity measurement > Raw accelerometer statistics	LINEAR	0.0115214034592946	0.0042880164188673	0.018754790499722	0.00179758	0.0112630768739887	0.00403444571756578	0.0184917080304117	0.00225961	0.011263364555559	0.00403190389158133	0.0184948252195367	0.00226804	---	+++	+++	Auxiliary Variables	No-Subcat
41272#E038	336843/128(336971)	Operative procedures - OPCS4: E03.8 Other specified operations on septum of nose	Health-related outcomes > Hospital inpatient > Summary Operations	LOGISTIC-BINARY	1.31509951809541	1.10693816224124	1.56160084298279	0.00180728	1.18537269846899	0.997271459768481	1.40828066411586	0.0534066	1.19050985052072	1.00141341615969	1.41490506822714	0.0479721	---	+--	+++	Physical Health	Respiratory Health
27249	28128	Area of parahippocampal (right hemisphere)	UK Biobank Assessment Centre > Imaging > Brain MRI > T1 structural brain MRI > Freesurfer DKT	LINEAR	-0.0172154336252172	-0.0280316504254704	-0.00639921682496404	0.00181234	-0.0112815830451173	-0.0221173678287466	-0.000445798261488004	0.0412912	-0.0108799173444186	-0.0217152171863319	-4.46175025052842e-05	0.0490641	---	+--	---	Brain Imaging	No-Subcat
20003#1140872200	336371/559(336930)	Treatment/medication code: epilim 100mg crushable tablet	UK Biobank Assessment Centre > Verbal interview > Medications	LOGISTIC-BINARY	1.14062857525372	1.04996672705629	1.23897652604122	0.0018332	1.10042717467306	1.01287123645241	1.19541772084718	0.0235845	1.09809523685524	1.01067052543646	1.19299790796336	0.0269897	---	+--	+++	Physical Health	Nervous System
20727	127869	Liking for spicy foods	Online follow-up > Food (and other) preferences	ORDERED-LOGISTIC	1.01536296044788	1.0056697992594	1.02514954929413	0.0018384	1.01304662873025	1.00337607538724	1.02281038700834	0.00808108	1.01348887854866	1.00381421602364	1.02325678451802	0.00618372	---	+--	+++	Lifestyle/Behaviours	No-Subcat
41210#W903	334354/2617(336971)	Operative procedures - secondary OPCS4: W90.3 Injection of therapeutic substance into joint	Health-related outcomes > Hospital inpatient > Summary Operations	LOGISTIC-BINARY	1.06298725512252	1.02288933493235	1.10463256784353	0.001843	1.06148836418936	1.02147037999108	1.10305014314987	0.00233236	1.06196628412841	1.02191527379806	1.1035724236642	0.00217136	---	+++	+++	Physical Health	Musculoskeletal System
22617#3232	84115/462(84577)	Job code - historical: Housing and welfare officers	Online follow-up > Work environment > Employment history	LOGISTIC-BINARY	1.1559256006472	1.05509731313754	1.26623489205795	0.00184627	1.10511282236912	1.00845100039573	1.21090121440105	0.0322281	1.1020410805191	1.00560649462031	1.20764280622015	0.0374843	---	+--	+++	Sociodemographic	No-Subcat
27341	28128	Area of G-front-inf-Orbital (left hemisphere)	UK Biobank Assessment Centre > Imaging > Brain MRI > T1 structural brain MRI > Freesurfer a2009s	LINEAR	-0.0179874857728253	-0.0293123222664558	-0.00666264927919471	0.00185264	-0.0125989222123651	-0.0239441229662396	-0.00125372145849066	0.0295152	-0.0134453148334611	-0.02478981622102	-0.00210081344590213	0.0201853	---	+--	---	Brain Imaging	No-Subcat
20277#2121	215635/1177(216812)	Job code at visit: Civil engineers	UK Biobank Assessment Centre > Verbal interview > Employment	LOGISTIC-BINARY	0.912389349291623	0.861182963449491	0.966585172066736	0.00185308	0.93862426332334	0.886008146263164	0.994307294468561	0.0313146	0.941314228850638	0.88857687197516	0.997142792613572	0.0397225	---	+--	---	Sociodemographic	No-Subcat
41272#A818	336656/315(336971)	Operative procedures - OPCS4: A81.8 Other specified other operations on sympathetic nerve	Health-related outcomes > Hospital inpatient > Summary Operations	LOGISTIC-BINARY	1.19115707444896	1.06674536207896	1.3298080404994	0.00186575	1.15969451409309	1.038552130378	1.29471580714039	0.00843167	1.15141168485626	1.03101546993363	1.28571156136567	0.0123013	---	+--	+++	Physical Health	Nervous System
22617#4134	84171/406(84577)	Job code - historical: Transport and distribution clerks	Online follow-up > Work environment > Employment history	LOGISTIC-BINARY	1.16722974664057	1.05879987385995	1.28661209554578	0.00186623	1.14011374671552	1.03425856972041	1.25666795687321	0.00831055	1.13765410768114	1.03191584061428	1.25416777210676	0.00954063	---	+--	+++	Sociodemographic	No-Subcat
20414	110351	Frequency of drinking alcohol	Online follow-up > Mental health > Alcohol use	ORDERED-LOGISTIC	0.983332328611842	0.972970051775722	0.993804965248897	0.00187307	0.980762924311665	0.970409998261707	0.991226301694552	0.000333871	0.981431360841766	0.97107340945046	0.991899795288194	0.000535477	---	+++	---	Mental Health	Addiction
100760	15894/31851(47745)	Breakfast cereal consumed	Online follow-up > Diet by 24-hour recall > Cereal yesterday	LOGISTIC-BINARY	0.970039900048965	0.951614133953831	0.988820103227738	0.00187716	0.983875373250414	0.96517241633744	1.00293976222904	0.0968807	0.983688232608787	0.965004515369086	1.0027320513252	0.0927539	---	+--	---	Lifestyle/Behaviours	No-Subcat
27753	28125	Volume of S-interm-prim-Jensen (right hemisphere)	UK Biobank Assessment Centre > Imaging > Brain MRI > T1 structural brain MRI > Freesurfer a2009s	LINEAR	-0.0180208813311247	-0.0293822776929084	-0.00665948496934095	0.00187953	-0.0158443986525643	-0.0272259118210669	-0.00446288548406163	0.00636401	-0.0154545909700805	-0.0268356376959144	-0.00407354424424662	0.00778154	---	+--	---	Brain Imaging	No-Subcat
20554#1	108584/1531(110115)	Actions taken following self-harm: See anyone from psychiatric or mental health services, including liaison services	Online follow-up > Mental health > Self-harm behaviours	LOGISTIC-BINARY	1.08327029253926	1.02990208401497	1.13936137306688	0.00190782	1.0443194147746	0.992795500478146	1.09848249271053	0.0928746	1.04575587987447	0.994151538097629	1.10002107602926	0.0830786	---	+--	+++	Mental Health	Suicide and Self Harm
41272#A812	336838/133(336971)	Operative procedures - OPCS4: A81.2 Injection of therapeutic substance around sympathetic nerve	Health-related outcomes > Hospital inpatient > Summary Operations	LOGISTIC-BINARY	1.30643777552905	1.1032012476956	1.54633637103066	0.00191557	1.32032096308558	1.11493183811738	1.5628082471872	0.00125726	1.31158100875163	1.10714777876249	1.55331101809091	0.00168939	---	+++	+++	Physical Health	Nervous System
41245#1700	334980/710(335690)	Main speciality of consultant (recoded): Pain management	Health-related outcomes > Hospital inpatient > Summary Administration	LOGISTIC-BINARY	1.12336296317679	1.04373181622048	1.20896316168761	0.00191681	1.13636317864786	1.05583941660016	1.22291871989552	0.000647147	1.12779732427968	1.04780564896085	1.21382586781499	0.00134907	---	+++	+++	Auxiliary Variables	No-Subcat
26576	28128	Mean intensity of Pallidum (right hemisphere)	UK Biobank Assessment Centre > Imaging > Brain MRI > T1 structural brain MRI > Freesurfer ASEG	LINEAR	-0.0181972685632466	-0.0297022027138049	-0.0066923344126883	0.00193585	-0.016354432632153	-0.0278794236360552	-0.00482944162825088	0.00541629	-0.0169043591796177	-0.0284286661143788	-0.00538005224485652	0.00404222	---	+++	---	Brain Imaging	No-Subcat
41272#P242	336498/473(336971)	Operative procedures - OPCS4: P24.2 Sacrocolpopexy	Health-related outcomes > Hospital inpatient > Summary Operations	LOGISTIC-BINARY	1.15284088655158	1.05357623685707	1.26129130526737	0.00194623	1.23006727205285	1.12439609561825	1.34550559752675	6.14287e-06	1.22738884372423	1.12179601002284	1.34282253035166	7.97399e-06	---	+++	+++	Physical Health	Genitourinary Health
132148	329669/7302(336971)	Date N93 first reported (other abnormal uterine and vaginal bleeding)	Health-related outcomes > First occurrences > Genitourinary system disorders	LOGISTIC-BINARY	1.03773639506524	1.01367500830531	1.06236223125409	0.00196705	1.0397482941054	1.01560881672926	1.0644557534947	0.00114334	1.04013870932284	1.0159834699343	1.0648653939096	0.00102758	---	+++	+++	Physical Health	Genitourinary Health
41249#2003	328850/7577(336427)	Methods of admission to hospital (recoded): Emergency admission: Bed bureau	Health-related outcomes > Hospital inpatient > Summary Administration	LOGISTIC-BINARY	1.03659429882358	1.01322652876063	1.06049344508814	0.00200008	1.04167690991043	1.01821345267129	1.06567374428889	0.000442062	1.04038651479372	1.016945393815	1.06436371165443	0.000659839	---	+++	+++	Auxiliary Variables	No-Subcat
41210#H229	332953/4018(336971)	Operative procedures - secondary OPCS4: H22.9 Unspecified diagnostic endoscopic examination of colon	Health-related outcomes > Hospital inpatient > Summary Operations	LOGISTIC-BINARY	1.05019222252784	1.01800396939041	1.08338313941521	0.00204105	1.05965850986061	1.02721457690385	1.09311244114708	0.000258964	1.06194741848148	1.0294217539593	1.09549210917292	0.000152144	---	+++	+++	Physical Health	Digestive Health
22617#5492	84410/167(84577)	Job code - historical: Furniture makers, other craft woodworkers	Online follow-up > Work environment > Employment history	LOGISTIC-BINARY	1.26887439103288	1.09029812819561	1.47627648029272	0.00206989	1.15307055388723	0.990820494074388	1.34151594186493	0.0654087	1.14604488078008	0.98461310296565	1.33377366944084	0.0783188	---	+--	+++	Sociodemographic	No-Subcat
24004	332419	Nitrogen oxides air pollution; 2010	Additional exposures > Local environment > Residential air pollution	LINEAR	0.00529975816837403	0.00192524395073677	0.00867427238601129	0.00208284	0.00497854552223567	0.00160460734054826	0.00835248370392308	0.00382687	0.00445948366195965	0.00108558158548816	0.00783338573843115	0.00958106	---	++-	+++	Sociodemographic	No-Subcat
41272#T691	336486/485(336971)	Operative procedures - OPCS4: T69.1 Primary tenolysis	Health-related outcomes > Hospital inpatient > Summary Operations	LOGISTIC-BINARY	1.14959734047472	1.05185993423649	1.25624916549088	0.00208668	1.1178457732171	1.02271484519842	1.22167103252783	0.0140221	1.11713991672307	1.02200313322841	1.22103606115804	0.0146729	---	+--	+++	Physical Health	Skin and Soft Tissue
41245#1250	331402/4178(335580)	Main speciality of consultant (recoded): Endocrinology	Health-related outcomes > Hospital inpatient > Summary Administration	LOGISTIC-BINARY	1.04907339843407	1.01752805554569	1.08158166347201	0.00209667	1.05785941030404	1.02607411217645	1.09061434575465	0.000300922	1.05695394532165	1.02518380106771	1.08969945957708	0.000373979	---	+++	+++	Auxiliary Variables	No-Subcat
90050	72591	Average acceleration 23:00 - 23:59	Additional exposures > Physical activity measurement > Acceleration averages	LINEAR	0.011390570829733	0.00412944296512859	0.0186516986943374	0.00210823	0.0167439963115846	0.00948821383693244	0.0239997787862367	6.10548e-06	0.0172859150972245	0.0100273593023668	0.0245444708920823	3.05221e-06	--+	+++	+++	Lifestyle/Behaviours	No-Subcat
4609	46896	Longest period of depression	UK Biobank Assessment Centre > Touchscreen > Psychosocial factors > Mental health	LINEAR	0.0140888328597488	0.00510666307570279	0.0230710026437947	0.00211084	0.0166541421361935	0.00766154454984161	0.0256467397225454	0.000283817	0.0173892544813471	0.00840161819425638	0.0263768907684379	0.000149487	---	+++	+++	Mental Health	Depression
41210#Z673	336419/552(336971)	Operative procedures - secondary OPCS4: Z67.3 Cervical intervertebral joint	Health-related outcomes > Hospital inpatient > Summary Operations	LOGISTIC-BINARY	1.13940406395859	1.0483459261388	1.23823020988501	0.00211862	1.09072534588574	1.00345531561985	1.18545412289844	0.0411125	1.08890635761577	1.00173398161441	1.18358279199978	0.0453387	---	+--	+++	Physical Health	Musculoskeletal System
41272#Z673	336419/552(336971)	Operative procedures - OPCS4: Z67.3 Cervical intervertebral joint	Health-related outcomes > Hospital inpatient > Summary Operations	LOGISTIC-BINARY	1.13940406395859	1.0483459261388	1.23823020988501	0.00211862	1.09072534588574	1.00345531561985	1.18545412289844	0.0411125	1.08890635761577	1.00173398161441	1.18358279199978	0.0453387	---	+--	+++	Physical Health	Musculoskeletal System
22421	27911	LV end diastolic volume	UK Biobank Assessment Centre > Imaging > Heart MRI > Left ventricular size and function	LINEAR	-0.0151582049354208	-0.0248309790400808	-0.00548543083076086	0.00213125	-0.00836567943962289	-0.0180832863279455	0.00135192744869973	0.0915445	-0.0086929940188304	-0.0184099360839528	0.00102394804629203	0.0795266	---	+--	---	Physical Health	Cardiovascular Health
22601#62312996	84287/290(84577)	Job coding: housekeeper, butler, valet, cook-housekeeper, companion-housekeeper	Online follow-up > Work environment > Employment history	LOGISTIC-BINARY	1.19758019052265	1.06727097371629	1.3435303083799	0.0021373	1.09597071569232	0.97626867269993	1.2301425133556	0.120148	1.09965647178808	0.979533542276631	1.23439372549158	0.107329	---	+--	+++	Sociodemographic	No-Subcat
22617#6231	84287/290(84577)	Job code - historical: Housekeepers and related occupations	Online follow-up > Work environment > Employment history	LOGISTIC-BINARY	1.19758019052265	1.06727097371629	1.3435303083799	0.0021373	1.09597071569232	0.97626867269993	1.2301425133556	0.120148	1.09965647178808	0.979533542276631	1.23439372549158	0.107329	---	+--	+++	Sociodemographic	No-Subcat
20100#1	47450/295(47745)	Thickness of butter/margarine spread on large baps: thin	Online follow-up > Diet by 24-hour recall > Bread/pasta/rice yesterday	LOGISTIC-BINARY	0.834721988940608	0.743637729783311	0.936706431666921	0.00215453	0.845412210464366	0.75335817188492	0.948514078640785	0.00426697	0.845983621817299	0.753986504758391	0.94906272018706	0.00438044	---	+++	---	Lifestyle/Behaviours	No-Subcat
41272#H251	327906/9065(336971)	Operative procedures - OPCS4: H25.1 Diagnostic endoscopic examination of lower bowel and biopsy of lesion of lower bowel using fibreoptic sigmoidoscope	Health-related outcomes > Hospital inpatient > Summary Operations	LOGISTIC-BINARY	1.03318275926916	1.01184450836475	1.05496474059005	0.0021672	1.02388013477789	1.00274021586276	1.04545942334666	0.0265961	1.02383393899144	1.00269225852205	1.04541756417723	0.0269154	---	+--	+++	Physical Health	Digestive Health
132100	335621/1350(336971)	Date N62 first reported (hypertrophy of breast)	Health-related outcomes > First occurrences > Genitourinary system disorders	LOGISTIC-BINARY	1.08720244661093	1.03057787397137	1.14688747739193	0.00217682	1.10412453895478	1.04665545938345	1.16469880886749	0.000279561	1.10991957720463	1.05211072346099	1.17087460673663	0.000132183	---	+++	+++	Physical Health	Genitourinary Health
41210#W828	336850/121(336971)	Operative procedures - secondary OPCS4: W82.8 Other specified therapeutic endoscopic operations on semilunar cartilage	Health-related outcomes > Hospital inpatient > Summary Operations	LOGISTIC-BINARY	1.31828329022766	1.10420710231183	1.57295417766248	0.00220359	1.15846465527494	0.969704616210221	1.38321795971612	0.104503	1.1613333731523	0.971985493433247	1.38708294909775	0.0992151	---	+--	+++	Physical Health	Musculoskeletal System
25782	27876	Volume of grey matter in Frontal Pole (left)	UK Biobank Assessment Centre > Imaging > Brain MRI > T1 structural brain MRI > Regional grey matter volumes (FAST)	LINEAR	-0.015959614157075	-0.0261885024961012	-0.00573072581804878	0.00222908	-0.0118145588781229	-0.022062397326452	-0.00156672042979386	0.0238471	-0.0126741910182566	-0.0229205415614048	-0.00242784047510831	0.0153368	---	+--	---	Brain Imaging	No-Subcat
26698	28128	Volume of Pf (right hemisphere)	UK Biobank Assessment Centre > Imaging > Brain MRI > T1 structural brain MRI > Freesurfer subsegmentation	LINEAR	-0.0167427758628566	-0.0274765472645902	-0.00600900446112291	0.0022353	-0.0173125356964254	-0.028064543701513	-0.00656052769133771	0.00160114	-0.0172615701606081	-0.0280130523442597	-0.00651008797695649	0.00165201	---	+++	---	Brain Imaging	No-Subcat
5986	49891	ECG, phase time	UK Biobank Assessment Centre > Physical measures > ECG during exercise	LINEAR	-0.0121257364999632	-0.0199007525999704	-0.00435072039995602	0.0022384	-0.0144140421072991	-0.0221477498364258	-0.00668033437817245	0.0002594	-0.01446975748581	-0.0222033096978621	-0.0067362052737579	0.000245425	---	+++	---	Physical Health	Cardiovascular Health
100270	47664	Filtered coffee intake	Online follow-up > Diet by 24-hour recall > Hot/cold beverages yesterday	ORDERED-LOGISTIC	0.965281980820562	0.943646667035161	0.987413334934346	0.00225037	0.964299958551199	0.942688168481223	0.986407214126785	0.00167084	0.965103176760668	0.94349494683767	0.987206285434178	0.00210952	---	+++	---	Lifestyle/Behaviours	No-Subcat
30010	326983	Red blood cell (erythrocyte) count	Biological samples > Assay results > Blood assays > Blood count	LINEAR	0.00458710687681109	0.00164417565113699	0.00753003810248519	0.00225093	0.00463579926083979	0.00169272844721734	0.00757887007446224	0.00202026	0.00449968573954144	0.00155645242734627	0.0074429190517366	0.00273163	---	+++	+++	Physical Health	Blood and Immune System
25816	27876	Volume of grey matter in Superior Parietal Lobule (left)	UK Biobank Assessment Centre > Imaging > Brain MRI > T1 structural brain MRI > Regional grey matter volumes (FAST)	LINEAR	-0.0176625605064997	-0.0290031508810014	-0.00632197013199797	0.00227002	-0.0118085154026847	-0.0231703036931193	-0.00044672711225022	0.0416479	-0.0121697900420957	-0.0235300332553794	-0.000809546828811993	0.035762	---	+--	---	Brain Imaging	No-Subcat
130082	335857/1114(336971)	Date A49 first reported (bacterial infection of unspecified site)	Health-related outcomes > First occurrences > Certain infectious and parasitic diseases	LOGISTIC-BINARY	1.09572775742859	1.03320876211672	1.16196413599202	0.00227593	1.10267891083357	1.03982996736056	1.16926204398465	0.00108974	1.10567690755064	1.04262211088213	1.17250426940204	0.000795063	---	+++	+++	Physical Health	Infectious and Parasitical Diseases
6039	49891	Duration of fitness test	UK Biobank Assessment Centre > Physical measures > ECG during exercise	ORDERED-LOGISTIC	0.974137990666558	0.957871744428053	0.99068046466544	0.00229082	0.974226952299802	0.958060659981715	0.990666034242003	0.00222607	0.973871196948453	0.957710302934462	0.990304798162661	0.00192893	---	+++	---	Physical Health	Cardiovascular Health
41210#Z542	336576/395(336971)	Operative procedures - secondary OPCS4: Z54.2 Rotator cuff of shoulder	Health-related outcomes > Hospital inpatient > Summary Operations	LOGISTIC-BINARY	1.16532355091267	1.05604012322723	1.28571464056777	0.00230636	1.197466976416	1.08529378023481	1.3210277209063	0.00032583	1.19877272272714	1.08634032346669	1.32271362390271	0.000306352	---	+++	+++	Physical Health	Musculoskeletal System
41272#Z542	336576/395(336971)	Operative procedures - OPCS4: Z54.2 Rotator cuff of shoulder	Health-related outcomes > Hospital inpatient > Summary Operations	LOGISTIC-BINARY	1.16532355091267	1.05604012322723	1.28571464056777	0.00230636	1.197466976416	1.08529378023481	1.3210277209063	0.00032583	1.19877272272714	1.08634032346669	1.32271362390271	0.000306352	---	+++	+++	Physical Health	Musculoskeletal System
41246#1830	315421/7948(323369)	Treatment speciality of consultant (recoded): Neurosurgery	Health-related outcomes > Hospital inpatient > Summary Administration	LOGISTIC-BINARY	1.03519982164407	1.01241063758006	1.05849493988523	0.00231526	1.04471703013422	1.02172994172802	1.0682145189117	0.000116036	1.0438031185233	1.02082879146456	1.06729061283952	0.000159499	---	+++	+++	Auxiliary Variables	No-Subcat
25119	26308	Mean MD in cerebral peduncle on FA skeleton (left)	UK Biobank Assessment Centre > Imaging > Brain MRI > Diffusion brain MRI > dMRI skeleton	LINEAR	-0.0187209975225475	-0.0307708397969922	-0.00667115524810292	0.00232756	-0.00477488024576571	-0.0168446693247782	0.00729490883324674	0.438105	-0.00447548779226734	-0.0165458838350531	0.00759490825051841	0.467384	---	+--	---	Brain Imaging	No-Subcat
6147#1	308376/27115(335491)	Reason for glasses/contact lenses: For short-sightedness, i.e. only or mainly for distance viewing such as driving, cinema etc (called 'myopia')	UK Biobank Assessment Centre > Touchscreen > Health and medical history > Eyesight	LOGISTIC-BINARY	0.980827950249887	0.968680014667132	0.993125635282586	0.00232884	0.984320551514684	0.972126781297152	0.996664814447883	0.0129508	0.985233029024477	0.973029999207704	0.997587396241082	0.0192972	---	+--	---	Physical Health	Eyes
100390	9577/38168(47745)	Tea consumed	Online follow-up > Diet by 24-hour recall > Hot/cold beverages yesterday	LOGISTIC-BINARY	0.965742676881059	0.944270293321468	0.987703822742014	0.0023775	0.967798441221293	0.946249609724208	0.989836686475499	0.00438358	0.965206528450864	0.943730497917496	0.987168097743053	0.00203614	---	+++	---	Lifestyle/Behaviours	No-Subcat
41272#K454	336773/198(336971)	Operative procedures - OPCS4: K45.4 Anastomosis of mammary artery to coronary artery NEC	Health-related outcomes > Hospital inpatient > Summary Operations	LOGISTIC-BINARY	1.24049892218096	1.07931544320844	1.42529418866833	0.00237861	1.18489232637636	1.03125290920004	1.36098391537226	0.0165242	1.18652957474567	1.03254696893323	1.36320187400778	0.0158044	---	+--	+++	Physical Health	Cardiovascular Health
20277#8212	215654/1158(216812)	Job code at visit: Van drivers	UK Biobank Assessment Centre > Verbal interview > Employment	LOGISTIC-BINARY	1.0939960631992	1.03232283480258	1.15929454661855	0.00239874	1.07425914229543	1.01370519603311	1.13837495924509	0.015485	1.08194436069831	1.02092584024668	1.14657755747372	0.00781708	---	+--	+++	Sociodemographic	No-Subcat
20003#1140883524	336753/177(336930)	Treatment/medication code: cinnarizine	UK Biobank Assessment Centre > Verbal interview > Medications	LOGISTIC-BINARY	1.25465696516256	1.08343438153498	1.45240613476358	0.00241194	1.23373748812486	1.06553439107417	1.42800190999265	0.00492233	1.23841257269413	1.06936763678189	1.43387697512302	0.00426728	---	+++	+++	Physical Health	General Health and Miscellaneous
27217	28128	Volume of middletemporal (left hemisphere)	UK Biobank Assessment Centre > Imaging > Brain MRI > T1 structural brain MRI > Freesurfer DKT	LINEAR	-0.015889226285193	-0.0261553688470217	-0.0056230837233642	0.00241853	-0.020399767275793	-0.0306823817957256	-0.0101171527558604	0.000101074	-0.0198046239781378	-0.0300868838896652	-0.00952236406661043	0.000160181	---	+++	---	Brain Imaging	No-Subcat
41272#T723	334318/2653(336971)	Operative procedures - OPCS4: T72.3 Release of constriction of sheath of tendon	Health-related outcomes > Hospital inpatient > Summary Operations	LOGISTIC-BINARY	1.06086798889306	1.0211068599594	1.1021525973005	0.00242507	1.03095284697655	0.992318520805763	1.07106730692287	0.117646	1.03120814233704	0.992559688571796	1.07134634742509	0.114778	---	+--	+++	Physical Health	Skin and Soft Tissue
20277#3561	214776/2036(216812)	Job code at visit: Public service associate professionals	UK Biobank Assessment Centre > Verbal interview > Employment	LOGISTIC-BINARY	0.934603193892305	0.894591648472194	0.976367870482383	0.00243725	0.962161491488792	0.921005565459705	1.00512455191077	0.0836158	0.960704180060409	0.91962603546328	1.00359576622018	0.0720907	---	+--	---	Sociodemographic	No-Subcat
20003#1140863152	336033/897(336930)	Treatment/medication code: diazepam	UK Biobank Assessment Centre > Verbal interview > Medications	LOGISTIC-BINARY	1.10636341498871	1.03631614465155	1.18106377779999	0.00244133	1.06613938581476	0.998591602266216	1.13817863067667	0.0550145	1.06298565392023	0.995610354900926	1.13487128335579	0.0674158	---	+--	+++	Physical Health	General Health and Miscellaneous
47	335606	Hand grip strength (right)	UK Biobank Assessment Centre > Physical measures > Hand grip strength	LINEAR	-0.0036155961267119	-0.00595430950739606	-0.00127688274602773	0.00244516	-0.00818560058422186	-0.0105241025201456	-0.00584709864829812	6.86872e-12	-0.0079349684197215	-0.0102735103411656	-0.00559642649827739	2.92684e-11	-++	+++	---	Physical Health	Body Composition and Fitness
27155	28128	Area of middletemporal (left hemisphere)	UK Biobank Assessment Centre > Imaging > Brain MRI > T1 structural brain MRI > Freesurfer DKT	LINEAR	-0.0161346100615972	-0.0265845319547406	-0.00568468816845384	0.00247789	-0.0209579938919049	-0.0314246217473646	-0.0104913660364451	8.7034e-05	-0.0201553287483852	-0.0306216492552029	-0.00968900824156755	0.00016064	---	+++	---	Brain Imaging	No-Subcat
40006#D051	335417/1554(336971)	Type of cancer: ICD10: D05.1 Intraductal carcinoma in situ	Health-related outcomes > Cancer register	LOGISTIC-BINARY	1.07997202889752	1.02744456224884	1.13514308144525	0.00248307	1.08142111916964	1.02884364178557	1.13664622423788	0.00207498	1.08059271127866	1.02802860848233	1.13582121927583	0.00231054	---	+++	+++	Physical Health	Cancer
6152#5	329651/6919(336570)	Blood clot, DVT, bronchitis, emphysema, asthma, rhinitis, eczema, allergy diagnosed by doctor: Blood clot in the leg (DVT)	UK Biobank Assessment Centre > Touchscreen > Health and medical history > Medical conditions	LOGISTIC-BINARY	1.03744388730396	1.01300183586473	1.06246716427979	0.00250751	1.05093604706175	1.02620692125717	1.0762529420833	4.31464e-05	1.04901549330397	1.02432348435405	1.07429792707151	8.2229e-05	---	+++	+++	Physical Health	Cardiovascular Health
3436	24390	Age started smoking in current smokers	UK Biobank Assessment Centre > Touchscreen > Lifestyle and environment > Smoking	LINEAR	-0.0189464580953092	-0.0312326977355924	-0.00666021845502593	0.00250885	-0.0278076266202598	-0.0402011647917301	-0.0154140884487896	1.09802e-05	-0.0271642984539832	-0.0395521446519989	-0.0147764522559676	1.72969e-05	---	+++	---	Lifestyle/Behaviours	No-Subcat
41210#Y848	335420/1551(336971)	Operative procedures - secondary OPCS4: Y84.8 Other specified other anaesthetic	Health-related outcomes > Hospital inpatient > Summary Operations	LOGISTIC-BINARY	1.07992365725334	1.02736693733774	1.13512881593103	0.00251297	1.08124410655804	1.02870451634574	1.13642111750513	0.00210619	1.07826126554504	1.02584423608733	1.1333265846106	0.00303295	---	+++	+++	Physical Health	General Health and Miscellaneous
41272#Y848	335420/1551(336971)	Operative procedures - OPCS4: Y84.8 Other specified other anaesthetic	Health-related outcomes > Hospital inpatient > Summary Operations	LOGISTIC-BINARY	1.07992365725334	1.02736693733774	1.13512881593103	0.00251297	1.08124410655804	1.02870451634574	1.13642111750513	0.00210619	1.07826126554504	1.02584423608733	1.1333265846106	0.00303295	---	+++	+++	Physical Health	General Health and Miscellaneous
90129	72591	Fraction acceleration <= 150 milli-gravities	Additional exposures > Physical activity measurement > Acceleration intensity distribution	LINEAR	0.0107619281576527	0.0037744787097479	0.0177493776055576	0.0025391	0.00254155699221439	-0.00444169217393139	0.00952480615836016	0.475637	0.00300710441417424	-0.00397886810910583	0.00999307693745432	0.398852	---	+--	+++	Lifestyle/Behaviours	No-Subcat
41272#M533	335640/1331(336971)	Operative procedures - OPCS4: M53.3 Introduction of tension-free vaginal tape	Health-related outcomes > Hospital inpatient > Summary Operations	LOGISTIC-BINARY	1.08635747911779	1.02945020014069	1.14636125111153	0.00254042	1.08002288042204	1.02338212367505	1.13975286838977	0.00507923	1.08318940601491	1.02635430887488	1.1431443920004	0.00365374	---	+++	+++	Physical Health	Genitourinary Health
20004#1105	336735/195(336930)	Operation code: carotid artery surgery/endarterectomy	UK Biobank Assessment Centre > Verbal interview > Operations	LOGISTIC-BINARY	1.2398367241875	1.07803911317967	1.425472690586	0.00255629	1.20960177540806	1.05213873463146	1.39018139189991	0.00742042	1.20104717263771	1.04452585907882	1.38074563223235	0.0100719	---	+--	+++	Physical Health	Cardiovascular Health
21057	79917	Degree bothered by pain/problems during intercourse in the last 3 months	Online follow-up > Digestive health	ORDERED-LOGISTIC	1.02795978492113	1.00970611216573	1.04654345129056	0.0025564	1.02630129550267	1.00806749791869	1.04486490371442	0.00453323	1.02575654772927	1.00753531090017	1.04430731491626	0.00542161	---	++-	+++	Physical Health	Digestive Health
20554#6	108783/1332(110115)	Actions taken following self-harm: Receive help from friends / family / neighbours	Online follow-up > Mental health > Self-harm behaviours	LOGISTIC-BINARY	1.08681801974142	1.02954592352923	1.14722732597487	0.00256573	1.06473690682872	1.00855391101784	1.12401014935657	0.023283	1.06996936281197	1.01349349506093	1.12957295934562	0.0144887	---	+--	+++	Mental Health	Suicide and Self Harm
41210#Z676	335104/1867(336971)	Operative procedures - secondary OPCS4: Z67.6 Lumbosacral joint	Health-related outcomes > Hospital inpatient > Summary Operations	LOGISTIC-BINARY	1.07237380162008	1.02472259147548	1.1222046637284	0.00257708	1.1196699784025	1.06998596614319	1.17162493584004	1.04637e-06	1.11687801495655	1.0672752128965	1.16876438008387	1.84205e-06	-++	+++	+++	Physical Health	Musculoskeletal System
41272#Z676	335104/1867(336971)	Operative procedures - OPCS4: Z67.6 Lumbosacral joint	Health-related outcomes > Hospital inpatient > Summary Operations	LOGISTIC-BINARY	1.07237380162008	1.02472259147548	1.1222046637284	0.00257708	1.1196699784025	1.06998596614319	1.17162493584004	1.04637e-06	1.11687801495655	1.0672752128965	1.16876438008387	1.84205e-06	-++	+++	+++	Physical Health	Musculoskeletal System
41210#T691	336854/117(336971)	Operative procedures - secondary OPCS4: T69.1 Primary tenolysis	Health-related outcomes > Hospital inpatient > Summary Operations	LOGISTIC-BINARY	1.31877747976173	1.10117199270919	1.57847896788882	0.00259376	1.13549403557667	0.947480709907242	1.36007970763628	0.168245	1.14118044247983	0.952137227267968	1.36728519348355	0.152563	---	+--	+++	Physical Health	Skin and Soft Tissue
20277#5213	216678/134(216812)	Job code at visit: Sheet metal workers	UK Biobank Assessment Centre > Verbal interview > Employment	LOGISTIC-BINARY	0.768548656728627	0.647423043561856	0.911972049437027	0.00259645	0.821815026097012	0.692482766527333	0.97487731141434	0.0245069	0.827719343914254	0.697699438829745	0.981692404081796	0.0299697	---	+--	---	Sociodemographic	No-Subcat
[truncated: 10,424 more rows]

## Sheet: Supplementary Table S4
Supplementary Table S4. Quantified details of the total number in each category, number and percentage of outcomes reaching criteria for potential causal effect in each category.
Category	Potential Causal Effects	Total	Percent
Auxiliary Variables	35	371	9.43396
Brain Imaging	2	2160	0.0925926
Brain/Cognition	0	100	0
Family and Childhood	17	96	17.7083
Lifestyle/Behaviours	44	854	5.15222
[truncated: 4 more rows]

## Sheet: Supplementary Table S5
Supplementary Table S5. Quantified details of the total number in each subcategory, number and percentage of outcomes reaching criteria for potential causal effect in each subcategory.
[truncated: 37 more rows]

[truncated: 7 more sheets: Supplementary Table S6, Supplementary Table S7, Supplementary Table S8, Supplementary Table S9, Supplementary Table S10, Supplementary Table S11, Supplementary Table S12]
